# Supplementary material for: Investigating the Mechanism of Edible Medicinal Plants Against Squamous Cell Carcinomas Based on Network Pharmacology, Bioinformatics, and Molecular Dynamics Simulation
Source: Int J Mol Sci. 2026 Feb 25;27(5):2141. doi: 10.3390/ijms27052141 (PMC12984224; doi:10.3390/ijms27052141)
Supplement: Supplementary file 1 [file ijms-27-02141-s001.zip › Supplementary Tables.xlsx]

## Sheet: Table S1
Supplementary Table S1: Information of the active ingredients from three Edible Medicinal Plants
Drug constituents	Ingredient ID	Ingredient name
mulberry leaf	MOL001771	poriferast-5-en-3beta-ol
	MOL002218	scopolin
	MOL002773	beta-carotene
	MOL003842	Albanol
	MOL003847	Inophyllum E
	MOL003850	26-Hydroxy-dammara-20,24-dien-3-one
	MOL003851	Isoramanone
	MOL003856	Moracin B
	MOL003857	Moracin C
	MOL003858	Moracin D
	MOL003859	Moracin E
	MOL003860	Moracin F
	MOL003861	Moracin G
	MOL003862	Moracin H
	MOL003879	4-Prenylresveratrol
	MOL000433	FA
	MOL000729	Oxysanguinarine
	MOL000098	quercetin
	MOL000358	beta-sitosterol
	MOL000422	kaempferol
	MOL000449	Stigmasterol
	MOL001439	arachidonic acid
	MOL001506	Supraene
	MOL003759	Iristectorigenin A
	MOL003975	icosa-11,14,17-trienoic acid methyl ester
	MOL006630	Norartocarpetin
	MOL007179	Linolenic acid ethyl ester
	MOL007879	Tetramethoxyluteolin
	MOL013083	Skimmin (8CI)
lotus leaf	MOL000098	quercetin
	MOL000354	isorhamnetin
	MOL000359	sitosterol
	MOL000422	kaempferol
	MOL006405	(1S)-1-(4-hydroxybenzyl)-2-methyl-3,4-dihydro-1H-isoquinoline-6,7-diol
	MOL003578	Cycloartenol
	MOL007206	Armepavine
	MOL007207	Machiline
	MOL007210	o-Nornuciferine
	MOL007213	Nuciferin
	MOL007214	(+)-Leucocyanidin
	MOL007217	leucodelphinidin
	MOL007218	Remerin
	MOL000073	ent-Epicatechin
	MOL000096	(-)-catechin
sea buckthorn	MOL001004	pelargonidin
	MOL010211	14,15-dimethyl-alpha-sitosterol
	MOL010212	14-methyl-alpha-sitosterol
	MOL010227	canthaxanthine
	MOL010228	carotenoid
	MOL010230	ST5330591
	MOL010232	cislycopene
	MOL010234	delta-Carotene
	MOL010240	ergosta-7-en-3-beta-ol
	MOL010241	ergostenol
	MOL010247	(2R,6S,7aR)-2-[(1E,3E,5E,7E,9E,11E,13E,15E)-16-[(1R,4R)-4-hydroxy-2,6,6-trimethyl-1-cyclohex-2-enyl]-1,5,10,14-tetramethylhexadeca-1,3,5,7,9,11,13,15-octaenyl]-2,4,4,7a-tetramethyl-6,7-dihydro-5H-benzofuran-6-ol
	MOL010248	gamma-carotene
	MOL001979	LAN
	MOL010267	LYC
	MOL010283	ZINC03831331
	MOL001420	ZINC04073977
	MOL001494	Mandenol
	MOL001510	24-epicampesterol
	MOL002268	rhein
	MOL002588	(3S,5R,10S,13R,14R,17R)-17-[(1R)-1,5-dimethyl-4-methylenehexyl]-4,4,10,13,14-pentamethyl-2,3,5,6,7,11,12,15,16,17-decahydro-1H-cyclopenta[a]phenanthren-3-ol
	MOL002773	beta-carotene
	MOL000354	isorhamnetin
	MOL000358	beta-sitosterol
	MOL000359	sitosterol
	MOL000422	kaempferol
	MOL000433	FA
	MOL000449	Stigmasterol
	MOL000492	(+)-catechin
	MOL005100	5,7-dihydroxy-2-(3-hydroxy-4-methoxyphenyl)chroman-4-one
	MOL006756	Schottenol
	MOL000073	ent-Epicatechin
	MOL000953	CLR
	MOL000098	quercetin

## Sheet: Table S2
Supplementary Table S2: Targets of Edible Medicinal Plants, Differentially Expressed Genes of OSCC,WGCNA Module Genes of OSCC, and Cross-Targeting Information
Drug targets	DEGs	WGCNA	The intersecting target genes
NPC1L1	SLC27A6	MMP13	MMP1
NR1H3	C1QTNF6	SLCO1B3	MMP13
RORC	MT3	KRT3	COL1A1
CYP17A1	TNMD	AADACL2	CTSC
HMGCR	MYOC	DLG2	BMP1
SHBG	IGSF10	FLJ37266	MMP10
SREBF2	FAM3B	MMP11	SLC6A4
CYP19A1	ADH1B	SIM2	MMP9
AR	SLITRK5	IL24	SERPINE1
CYP51A1	GSTM5	UGT1A7	LIMK1
RORA	MMP11	CXCL13	PTGIR
ESR1	GATM	SOX11	EPHX2
ESR2	CYP2F1	CSF2	MMP12
PTPN1	DLG2	CXCL9	BAX
CYP2C19	FLJ37266	CCNA1	PLA2G7
SERPINA6	IFI6	LAMB4	CTSL
G6PD	C1QTNF7	CXCL5	FLT4
ACHE	SERPINI2	SPP1	TGM2
SLC6A2	MMP1	COL10A1	BIRC5
SLC6A4	SPRY4	AADAC	TK1
BCHE	PDPN	LOC441178	MMP3
CHRM2	COL4A6	SCIN	ECE1
NR1I3	IKIP	WNK4	FAP
NR1H2	LGI1	IFI6	HPGD
PTGER1	CACNB4	WNT7A	CYP3A4
PTGER2	ITGA3	LOC129607	HSF1
PTGES	CA9	SERPINE1	IGF1R
VDR	MMP13	CXCL11	CA13
DHCR7	SERPINH1	SLC6A4	SPP1
PPARD	ADAM12	MMP1	NEK6
SQLE	WISP1	TMEM92	CYP2D6
HSD11B1	ANKS1B	PTHLH	CXCL11
PTPN6	OCA2	MMP10	AURKB
PTPN2	AQP4	TDO2	CXCL10
CES2	ARTN	ESM1	CD40LG
GLRA1	COL1A1	SGEF	LIPG
NOS2	VIT	CYP4F12
PPARG	HMGCS2	MMP9
UGT2B7	PI16	OASL
POLB	CRTAC1	ROBO2
CA7	ADAMTS2	KEL
CA1	ANGPT2	ADAMTS4
CA12	CAB39L	CGB1
CA9	ANGPTL5	ADAMDEC1
CA13	MFAP2	UGT1A6
CA2	KATNAL2	LRRC7
ADK	STATH	FLJ13391
ADORA3	ZNF114	ZBTB32
GSK3B	LAMB4	LOC440157
ADORA1	SGEF	TNFRSF12A
HSPA5	SELENBP1	COL4A6
ADORA2A	TSPAN8	FLJ46010
GBA	COL4A1	GDF15
OGA	COL12A1	TNIP3
GAPDH	ACSM3	SFTPG
CDK1	PTK7	C1QTNF6
CDK2	WDR49	GBP5
HSPA8	OAS2	CASP5
GRK1	PLCXD3	MSC
MAPK1	FBP2	IFIT3
ADA	ZDHHC15	ATP6V0D2
GAA	NRG2	INHBA
AHCY	MAOB	PLEKHG6
MMP3	SOX11	LY6G6D
TK1	CTSC	SDS
MMP9	IER5L	WISP1
MMP1	BMP1	FOLR3
ADAM17	KIAA2022	CTSL
MCL1	STX1A	SALL4
PNP	PPARG	HAPLN1
ALDH2	GREM2	KLB
IL2	CD276	CYP2F1
CCND1	FBLIM1	LAMC2
FUCA1	MGC17624	LOC388135
EGFR	SORCS1	ST8SIA2
ADORA2B	GDF10	BATF2
IDO1	ADAMTS6	RSAD2
TNF	IL24	TNFRSF9
DPP4	GSG2	CCL3
CDA	LHX1	SPRY4
SLC29A1	FAIM2	COL22A1
F2	COBL	GRP
CA5A	CHST9	RTP4
RBP4	AMOT	NID1
HDAC3	SLC17A7	RPRML
HDAC6	LAMC2	CCR8
HDAC1	FHIT	NPR3
MMP2	FGF14	ADAMTS6
MMP14	KLB	ARSF
MMP13	MMP10	CDX1
ACE	FGF10	PCSK1
HDAC2	ACADL	COL11A1
JAK3	RORB	TREM2
JAK1	WNT7A	LRRC50
JAK2	DKFZP564J102	CD80
HDAC8	TLE2	LOC161931
HDAC10	C9orf152	CXCR7
CTSV	C6	INDO
CTSL	LOC129607	SPOCD1
THRB	PDGFB	UGT1A1
MAPK14	PTN	SERPINH1
NQO2	FEZ1	TINAGL1
TGFBR1	THSD1	PLA2G7
GPR139	CYP11A1	ANGPT2
MDM2	TCEAL2	BST2
EZR	SLC6A4	PRLR
KCNA5	PTHLH	TMC7
KCNA3	ADH1C	RAG1
TNKS2	PARK2	CYP27B1
PIK3CD	PML	GLS2
PIK3CB	BTC	MEFV
PIK3CG	KIAA1893	LUZP2
MTNR1B	HMGA2	NEK6
PSMB5	NAALAD2	ITGA11
LIPG	RRAGD	C5AR1
PPIA	TNFRSF18	C7orf10
CRHR1	LONRF2	FEZ1
CASP3	RIC3	TM4SF11
SRC	TREM2	PDPN
KDR	COL4A5	FADS1
CASP7	ARSG	WNT2
IDH1	RALGPS1	GNLY
PDE10A	ECRG4	SLC11A1
KAT2B	C6orf60	TRPV6
GRM1	SERPINA5	EPHB6
DRD2	KA21	ZPLD1
DRD4	DCBLD1	COL1A1
SYK	RPS6KA6	ADAMTSL2
GRM5	CLDN8	DDX58
CSF1R	LMO3	VEGFC
EZH2	SCRG1	MMP12
P2RX7	MDH1B	FN1
FNTA	CFD	ADAM12
PGGT1B	C8orf22	ETNK2
EPHX2	TMEM100	FLJ42986
MKNK2	TM4SF19	CTTNBP2
MKNK1	MAPT	ODF4
MAPK8	LAMA3	THY1
HCRTR2	IRX6	MGC34647
CDC25B	DCT	PRIC285
HCRTR1	PLEKHA6	BARX2
IMPDH2	PTGFR	GCHFR
KDM5A	KCNT2	CST1
CHRNA7	LOC653133	LHFPL2
MET	DNMT3B	FLJ25996
KDM5B	GPD1L	OAS2
PSEN2	ZFP28	ICOS
KCNJ5	TMEFF2	GFI1
KCNJ6	LEPRE1	RTDR1
PTPRC	KIAA1622	ARSG
APP	XKR4	AIM2
NAAA	C7orf10	LRP16
PREP	HLF	SDK2
HCAR2	HOXC9	LOC653170
NPY5R	HOXC8	C2
AKR1C3	PKMYT1	LY6H
FAP	ENPP5	MARCKSL1
TRPA1	MMP9	GLIPR1
NTRK1	PCSK2	CEECAM1
S1PR3	UHRF1	BMP7
TSPO	CHRDL1	SYT17
GABRA2	F2RL3	FAP
P2RX3	HMGCLL1	LOC388389
HTR7	SH3BGRL2	KLRD1
AOC3	TDO2	PPEF1
NEK2	PLSCR1	ABCC3
CAPN1	PCOLCE2	THSD4
CTSB	NLGN1	LBH
LRRK2	GKAP1	MYO7A
HSD17B2	CIDEC	MFAP2
HSD17B1	SCIN	COL4A5
MAPK11	ASB12	CTHRC1
ALK	TGFBR3	CXCL10
F10	LHCGR	KATNAL2
HSD17B3	PLP1	PIK3C2G
TRPV1	PDE7A	CXCL1
NR3C1	CA4	PSMB9
PLA2G2A	COX7A1	PRF1
HTR2B	CTTNBP2	MYH14
CACNA2D1	GAMT	SLC4A8
HTR2A	OASL	SHRM
HTR2C	DAB2IP	LIPG
ICMT	PRELP	FNDC4
LTB4R	SERPINE1	TRIO
CDC25A	PPP1R1A	S100A7L1
NR3C2	ZNF568	UGT1A3
CD81	COL4A2	NOD27
PLA2G1B	PCDH20	CYP3A4
ACP1	IL17D	LOC440836
AKR1B10	C10orf65	REC8L1
SIGMAR1	PDIA5	CSMD2
ITGAL	GPC3	EPSTI1
PTPRF	SH3GL2	CTRL
PTGIR	ZNF677	C1orf178
PTGFR	DLK1	CFB
PGR	PPM1L	CPXM
FABP1	CYorf14	DPCR1
PPARA	FLJ46831	DCST2
BACE1	NR3C2	FTHL11
FDFT1	DNAH17	LGALS3BP
PRKDC	WNK4	FST
HSD11B2	ZFP2	KCNE4
PIM1	TRPV6	FSTL3
IRAK4	PLAU	ODZ3
PDE4D	LOC389432	GALGT
CDK9	CGNL1	THBS1
PRKCA	SNAP91	OTEX
FABP4	LIMK1	LEPRE1
FABP3	NSUN7	CACNA1C
FABP5	SCN7A	PITX2
CDK6	SYTL4	LOC348262
CDK4	CLSPN	RNASE2
CDK5	LRRC4C	ARSJ
CDK3	CDH10	SLC37A1
IMPDH1	OFCC1	OAS1
GABRB3	MATN3	MMP3
KIT	PAEP	SLC15A3
MPO	LEPR	BCAT1
CCR1	C6orf150	EPHX2
PYGL	ITGA5	C17orf27
MAP2K1	LY6K	CTSC
MMP8	PAK7	FAIM3
BRD4	BCAR1	IIP45
DRD1	KAZALD1	ITM2C
CHRM1	SPATA6	SLC24A2
CREBBP	STXBP6	UAP1L1
SLC6A3	ZCWPW2	PXDN
ALOX5	GNLY	GREM1
GRK7	F10	ARHGEF17
STK38	C6orf205	LNK
HIPK4	AGRN	APBA2
ERN1	HOXC4	MYB
OXSR1	ZNF540	IRF7
STK39	BRMS1	LOC441168
MAP3K13	RSAD2	C6orf150
ICK	PBX1	EGFL5
MAP3K15	INHBA	LAG3
PTGS1	FADS3	GUCY1A3
PDE4B	FNDC5	CREG2
CD38	SHCBP1	RUNX1
SIRT1	SAP18	COL12A1
ABCC1	LRRK2	ISG15
PLG	FLJ23191	TM7SF4
OPRD1	FLJ25801	HS3ST6
ABCG2	AMY2B	IFI44L
GLO1	LOC146909	RNF152
XDH	XPNPEP2	SNX10
AKR1B1	CDO1	GNAT1
TERT	YBX2	BCL2A1
EIF2AK3	CDCA3	LAIR2
PTPRS	FLJ23577	ITGA1
TNKS	UBE2C	DNASE1L3
NOX4	ALDH1A1	BTBD14A
CDK5R1	RPRM	FCRLM2
MAOA	C9orf61	TSGA2
TTR	HOXC6	FAM38B
ARG1	ABI3BP	FCGR3A
AKT1	MGC26718	GBP4
MMP7	TH	APH1B
BACE2	PRIC285	BCAS4
AGTR1	LRP1B	STC1
CHRM3	ZNF471	IL7R
HTR6	ADAMTS19	VWCE
CHEK1	RPRML	ZNF519
WEE1	APLN	MGLL
ADRA2A	ADH1A	BAI2
FAAH	CASQ1	IFNB1
SCN9A	TTYH3	ARG2
DUT	PYGM	IRS1
ABL1	IGSF4D	MATN3
ROCK2	ADIPOQ	AYTL2
HSP90AB1	PLCZ1	SCD5
FLT1	ACADSB	CDYL2
FGFR1	HIST1H4I	PDCL2
RPS6KB1	TNFRSF12A	CBX7
AURKA	IRF7	PFTK1
KCNH2	ELAVL2	SC65
HDAC5	PXDN	KRT2B
HDAC7	GFRA1	NFE2L3
HDAC11	AMY1B	OXER1
HDAC4	MGC72075	GPR68
SLC33A1	HOXD10	IFI35
HDAC9	FLJ35220	PSMB8
PIK3CA	TNFRSF6B	PROCR
MTOR	ISG15	COP1
SLC5A1	GPT	PI15
HPGD	RPESP	TMEPAI
BRAF	PTGIR	MGC29671
BIRC5	CRHBP	GYS2
DHFR	SLC12A4	GLI3
TNK2	CILP	IFIT2
COMT	C5orf4	HES6
EDNRA	KEL	BLNK
ABCB1	CSMD3	CTLA4
BMP1	SPOCD1	DFNA5
PIM2	OGN	C1orf78
PIM3	RPIP8	ZNF618
VCP	SSTR1	KIAA1618
CA3	DEPDC6	CLN8
PTGS2	ABCA8	MESDC1
PRKCZ	C3orf15	IL8
EPHB4	SHC1	SOX6
RAF1	SLC7A2	KLRC3
DYRK1A	ICA1	DYRK3
LCK	PLD5	CTSL1
ALOX12	IIP45	LRRC32
PLA2G7	GAS2	MTHFD1L
NQO1	PLAC9	TRA1P2
PHLPP2	KIAA1609	WARS
RET	GDF8	ACTN1
PDK1	ASPA	SOAT1
TYMS	TCIRG1	GLIS3
MIF	GABRA2	MGC34830
TRPM8	CNTFR	SCML2
CA6	ANG	FGF14
CA14	TMC7	COL4A1
CA4	RSPO1	SLC22A4
CA5B	ANGPTL7	TBX3
HSP90AA1	TCP10L	EMR2
KIF11	ZNF418	LOC652888
PITRM1	CCL11	RASA3
MAPKAPK2	LOC200810	LRRC8C
NEK1	NID1	SGIP1
FLT3	MYO5C	IRF1
MTNR1A	FAM107A	FLJ20035
PARP1	EPHX2	IGFBP7
MAP2K2	RBP1	KRTAP3-2
BCL2L1	SLC25A21	PANK1
BCL2	HOXA11	COL13A1
DCTPP1	CD300LG	P2RY6
PTK6	FLJ26175	CLEC11A
ACVR1	C10orf13	FLJ39531
KDM1A	AQP7	PARP12
UPP1	AGTRAP	TRAM2
GCGR	BEXL1	PKIB
RPS6KA3	FN1	BBOX1
CTSD	TIMP4	EPHA6
STAT6	FLJ30046	WDR54
INSR	SLC4A4	PRKCDBP
DBF4	SLC2A6	FARP2
ADRA1B	NTRK3	IL10
PRKCG	EPHA6	CBR3
HCK	COL5A3	MICB
LYN	FLJ10986	OAF
MMP16	SCG5	BICD1
DAPK3	B3GAT3	MX2
DAPK1	C6orf194	HERC6
MMP15	TF	SMC1L1
CCNA2	TMEM74	DBNDD1
SLC46A1	TMEPAI	SLC38A3
SLC19A1	ABCA3	DUSP6
FOLR1	RANBP3L	IBRDC3
FOLR2	ANGPTL1	UGT1A8
FPGS	CLYBL	CHST12
GART	SPHK1	TAP2
ATIC	LOC285016	SEMA3C
PYGM	VEGFC	TNS3
MME	ANKAR	TMEM16F
SF3B3	MMP12	LTB4DH
APEX1	PRR11	TNFAIP3
PRKCE	STC2	FLJ34306
PGK1	SMTN	IFITM1
TEK	PTGIS	UGT1A5
CLK4	SLC16A14	LAMC1
CLK1	HOMER3	C9orf91
CLK2	IFIT3	FLJ11000
DYRK1B	CYP4F12	FLJ31204
XBP1	C22orf5	SCO2
ACVRL1	ATAD3B	PDZD4
CCNE2	HOXD9	OGFRL1
CDC7	C10orf132	ADAMTS14
SLC1A3	PEG3	C9orf24
CCNB3	KIAA1683	GBP1
CDK7	GSTM3	NPAL2
MGLL	DIRAS3	PANX1
STS	TNFAIP8L1	FBXL2
TBK1	FAM7A2	SP110
SLC9A1	TUBB3	MST150
CCNE1	MLXIPL	APOL1
IKBKB	ANKRD20A1	C10orf85
HRH3	FSD2	LYN
LIMK1	GRAP	ITGA6
DUSP3	BAZ1B	CEP76
ICAM1	GALNTL4	CIDEB
VCAM1	PGAM2	NTRK1
SELE	BAX	CA2
DCK	SCARA3	UBE2L6
ERBB2	PPIL6	MGC19764
MAPK10	CYP27B1	C17orf62
MAPK9	CRYAB	MYO5B
SCN4A	SLC24A2	ISG20
GRK2	ZNF447	SIGLEC12
QPCT	PCDH17	SH2D4A
CCNC	L3MBTL4	NAV1
CLK3	OTC	EMP3
PRF1	NIPSNAP3B	EIF2C4
AVPR2	HIST1H3H	COL5A1
IGF1R	GLT25D2	UNC13B
AURKB	CXCL13	TMEM2
PIK3R1	C19orf10	UGT1A4
PTK2	PCQAP	PNMA1
ALOX15	CUL3	GNA12
PLK1	EDG7	GNRH1
PKN1	LOC388135	PACRG
CSNK2A1	NLGN3	CDH11
CXCR1	PLAC1	PLOD3
CAMK2B	PSMC3IP	NID2
NEK6	FAM130A2	FBXO6
CYP1B1	LINGO4	TRIM22
AXL	MSTP9	C1orf59
NUAK1	PIK3CD	RSRC1
AKR1C2	MYB	ABHD9
AKR1C1	CALML6	SCRN1
AKR1C4	GNGT1	LIX1L
AKR1A1	DYNLRB2	MBNL3
GPR35	ABL2	LOC493869
MAPT	BET1L	NOX4
KDM4E	PPARGC1A	HISPPD1
TOP2A	ABCA6	MGC4655
MYLK	OR13A1	MYO7B
MPG	NOVA1	GAS6
SLC22A12	UNC5D	APOL6
TYR	C9orf96	MVP
AHR	ENTPD6	TCF7L2
ESRRA	TMEM132A	DC-UbP
MMP12	PPP1R3C	C9orf21
TOP1	BDH2	SKAP2
TBXAS1	HIST1H2AM	HERC5
CFTR	C7	CARD11
PFKFB3	PMP2	KIAA1456
AMY1A	VWA1	CLEC7A
GRK6	CPXM	FTL
FFAR1	SOCS1	GPR126
CNR1	FUT6	WIPF1
SCD	PROC	TNC
RXRA	MORC2	SLC20A1
PTGES2	ZIC2	TST
RXRB	TTC18	C20orf151
RXRG	PGM5	CNKSR3
RARG	CASC1	MSN
RARB	MAML3	RAC2
RARA	BCL9L	ACOT9
PTGDR2	RNASE4	XAF1
FABP2	ITGAX	PRRT3
CYP26B1	MSC	ACBD7
PLA2G4A	TMSB4Y	G1P3
CYP26A1	ZFP64	ZNF537
PTGDR	ROBO2	FLJ39827
PTGER4	RBP7	PHC1
DAGLA	GLS2	C19orf15
PRKCH	LRRC7	MEIS3
CNR2	MAPKBP1	SORCS3
SLC16A1	ZNF651	RGS19
PTPN11	OSR1	STX2
HNF4A	BATF2	C9orf30
ENPP2	HIST1H3F	TRIM21
TP53	OXGR1	PCDH20
CMA1	MYRIP	ADAMTS2
CTSG	PRKAA2	C10orf132
RORB	BOC	TNFRSF6B
OXER1	GUCY1A2	AGRN
CCKAR	DCAMKL1	PLA2G2F
ADRA2B	ABCA10	SLC25A21
FFAR4	ANK2	ST6GALNAC1
ALOX5AP	CYP4B1	SLC6A1
PDE4A	PPP1R9A	MGC17624
PDE4C	ZNF135	SPHK1
KEAP1	ZNF570	GLIS2
PRKAG1	ZMAT1	RASA4
TLR9	PLA2G7	FLJ46385
MAOB	ADHFE1	UHRF1
CBR1	CYP2E1	STX1A
MGAM	SDPR	ZNF229
ESRRB	CTSL	GSG2
PON1	ARHGEF1	ZNF6
IGFBP6	CCDC110	BAZ1B
IGFBP4	EXTL3	CX3CR1
IGFBP5	C1orf87	CLSTN3
IGFBP2	TBL2	PKMYT1
IGFBP3	SCGB2A1	NEFL
IGFBP1	CRISP3	HIST1H4I
HSP90B1	CDCA8	PLA2G4E
EGLN1	RXRG	CH25H
NPY1R	HNMT	LOC654129
ACACB	SNX5	SCG5
GRIN2B	PEBP4	MAPKBP1
FKBP1A	BST2	LOC644943
PTAFR	CKMT2	SLC6A11
CASR	SLC15A3	GPR97
LIPE	DPF1	ZNF596
F2R	COL6A2	LOC653600
GCK	ELA2	HIST1H1A
ROCK1	LOC89944	SLC10A6
SMO	PKHD1L1	KIAA1609
S1PR1	DNAH1	PATZ1
TACR1	LAT1-3TM	CD40LG
NAE1	AS3MT	HIST1H2AB
PDGFRB	TM4SF11	LOC653133
FLT4	FLJ13391	RCC1
PDGFRA	CLEC3B	IER5L
MAP3K20	ZNF493	NXPH4
FRK	TAGLN3	BET1L
DDR1	ANKRD6	EHMT1
CIT	SYNGR1	ABL2
CDK8	ARPC1B	MXRA8
CDK19	ABCC8	PTGIR
MAP3K19	GULP1	FADS3
SLC9A2	FLJ42177	ATAD3B
MDM4	PARP10	HIST4H4
PRKCQ	ZNF347	HIST1H3F
BRPF1	SLC5A7	PSKH1
NAMPT	AMPD1	ISLR
TRIM24	TYRP1	CDCA3
LIMK2	SLC25A4	CLSPN
AVPR1A	MB	CLEC10A
PRKCD	GALNT12	HIST1H2AM
DGAT1	FLJ42986	PLSCR1
KCNK3	CDH3	CHST1
KCNK9	MARCKSL1	B3GAT3
CSNK1A1	NTRK2	PGF
CSNK1D	UGT1A7	KCNC3
PDE5A	FLJ20701	HOXC4
C5AR1	CSAG3A	CPNE5
SLC5A2	LOC652744	ARHGAP20
PRCP	RBM11	KLC2
PDE3A	HOXD11	HIST1H3B
ODC1	FLJ16008	FBXL18
OPRM1	EDN3	LOC642782
ST6GAL1	NRAP	FLJ37970
MANBA	WBSCR14	HIST1H3H
DAO	PPP1R3A	CCNL2
HK2	IL12RB2	LOC653762
HK1	KIAA1912	THSD1
TYMP	HAPLN3	QPCTL
HPRT1	PDCL2	LOC441046
DTYMK	ZNF420	HERC2P2
VEGFA	ZNF6	C19orf10
JUN	LAMA1	TNFRSF18
CYP2B6	CSF2	KIF5C
ALB	ARMETL1	COL21A1
PRKACA	SLC36A2	SSH1
PRSS1	CD1C	GUCY1A2
CALM	PCDH7	HSF1
NOS3	MOSC2	NRIP3
FOS	ALDH1A2	DUSP10
CDKN2A	COL27A1	B4GALNT3
HERC5	CLGN	ASTN2
TGFB1	FSTL3	SEMA7A
SULT1E1	TNRC9	SLC12A4
COL1A1	TMEM89	RNPC1
PTEN	APH1B	CUL3
COL3A1	CLSTN3	SLC2A6
CRP	PLN	ZBTB37
IGF2	TFF3	AS3MT
GABRA5	RCC1	LOC653056
GABRA3	CCL16	NR4A2
PPP3CA	CACNA1C	ECE1
IGHG1	DPT	EMILIN1
ABCA1	FLJ10847	BCL9L
UCP2	HSF2BP	LANCL3
ABCC4	PXDNL	B3GALT2
COL1A2	FLJ45803	PRR11
NR1I2	CCL23	ITGAX
KCNMA1	MYH2	HIST1H4B
NCOA2	GRIN3A	KRT33A
CASP9	REC8L1	TCIRG1
CASP8	FST	FAM7A2
HMOX1	APOD	SHC1
CYP3A4	SARM1	COL6A2
CYP1A2	C21orf34	CA11
CAV1	KIAA0415	SMTN
CTNNB1	TCEA3	HIST1H1B
MYC	EFNB1	PCDH17
F3	ZNF132	LOC653319
GJA1	WIF1	PPP1R9B
MMP10	MMP27	METRN
NCOA1	RND2	CNGB1
SCN5A	PCK1	TGM2
ADRA1A	ACVR2A	EGR2
ADRB2	PAX9	KIAA0415
F7	GLIS2	LAMB3
GABRA1	HSPB6	SPATA18
RELA	MCM7	HPGD
CDKN1A	ATP6V0E2L	MMP19
EIF6	CA8	HESX1
BAX	HIST1H2BO	VWA1
PLAU	PDZRN4	MORC2
IL10	ODZ2	HPCAL1
EGF	DISP1	LOC644685
RB1	ZNFX1	CAMTA2
IL6	ZNF707	CAD
AHSA1	RGS22	JAKMIP2
ELK1	PGF	HIST1H3G
NFKBIA	NXPH4	CDCA8
POR	SLC7A8	DCBLD1
SOD1	FLJ90650	PRO0628
HIF1A	SGCG	MGC61598
STAT1	LOC642782	ECOP
RUNX1T1	MGC13057	LOC654052
ACACA	ABO	EDG5
CYP1A1	COL10A1	HSPC049
IL1B	CDH12	UBTD1
CCL2	LBH	SCARB1
PTGER3	CYP4X1	HIST1H2BO
CXCL8	TMEM52	ALG1
PRKCB	KLC2	ARID5A
DUOX2	CCNA1	ULK3
HSPB1	LOC653705	KIFC1
CCNB1	SUNC1	LOC645562
PLAT	PLIN	ACP6
THBD	TGIF	B3GNT7
SERPINE1	EXT1	LOC144404
IFNG	ROR1	FLJ20245
IL1A	TIGD5	HIST1H1D
NCF1	BMP5	LOC728643
HAS2	SYT12	HIST1H2AD
GSTP1	NOD27	MICA
NFE2L2	ALG1	ARFGAP1
PSMD3	HOXA5	PDE7A
SLC2A4	GJB3	SLC27A5
CXCL11	FLJ36445	ALDH6A1
CXCL2	LY6H	MAF1
DCAF5	SSH1	EFNB3
CHEK2	AURKA	TMEM31
CLDN4	LRRC2	PTK7
HSF1	BAI3	CITED4
CXCL10	EYA1	EPHB4
CHUK	CPNE4	COL4A2
SPP1	PHYH	LOC260341
RUNX2	SCARA5	CYP2D6
RASSF1	SDK2	MGC22793
E2F1	FOXM1	PKN3
E2F2	SNX10	ZNF320
ACP3	GPD1	HIST1H2AI
CD40LG	C13orf21	ARHGEF1
IRF1	EPSTI1	ACVR2A
ERBB3	WDR66	SP6
DIO1	MAL	KIAA0802
PCOLCE	LOC654129	KIRREL
NPEPPS	TRIP13	PML
NKX3-1	KLHDC6	LIMK1
RASA1	SPATA18	PRKAR1B
GSTM1	CSPG4	TLN2
GSTM2	ZNF536	TRERF1
CHRM4	ZNF415	SDC3
CHRNA2	BNC1	ZNF595
MAP2	SOX5	MKL1
SLPI	TRERF1	LOC653759
ADH1C	C8orf47	C20orf32
LTA4H	FRZB	TCF7L1
CTRB1	MAN1C1	PDLIM7
ADRB1	KIRREL	ZADH2
TNFRSF1A	ESRRG	RAB20
PECAM1	LOC440157	HIST1H2BE
SELP	LY6G6D	ZFP64
GLB1	HRASLS	FYCO1
ALDH3A1	NBEA	TCP10L
C1R	TMEM178	ST3GAL2
CETP	XLKD1	RELB
ABCG1	SNORD116-4	PLXNA3
KCNK10	DLGAP2	SLC7A8
TNFRSF1B	FAM89A	ZNF649
KCNK2	C6orf142	MAD1L1
ADRA1D	LDOC1	STC2
ATP12A	DYSF	ENTPD6
MAPK3	ZNF546	FBLIM1
SRD5A1	CDC6	NNMT
SRD5A2	ZIM2	BMP1
CES1	GYLTL1B	WDR5
MPI	PYGO1	PDE3A
HAO1	C18orf26	TRADD
GC	TDRD10	HIST1H2BF
RASGRP3	ASB15	DIRAS3
PIN1	SMAD9	NLRP1
NR1H4	LOC619208	SN
GPR119	PLEK2	CA13
GSR	EPB49	LOC653767
HRH1	SPC24	RAB11B
C3AR1	FLT4	ARPC1B
TAOK1	TGM2	ACOT11
TAOK3	LOC653490	PCDHB18
TACR2	MAMDC2	HIST1H4A
HRH2	CRISP2	FLJ43855
DRD3	BEX2	GPR157
NOD1	KIF26B	TMEM89
NOD2	C18orf34	IKIP
TACR3	EPHB2	FLT4
CCR5	BIRC5	PARP10
GPR88	TCAP	FAM110C
TGM2	ABCA9	IQCE
HSD3B1	EMILIN1	WDR62
MTTP	ZNF662	PCBP3
APOB	STK10	TRAM1L1
HRH4	ESM1	TRAF2
EPHX1	ODZ3	HIST1H2AK
CTSK	ADAMTSL2	LOC440686
NLRP3	PTCHD3	PLCB3
FTO	NRG1	DNMBP
ELANE	2025-03-04	CSPG4
PTP4A3	CELSR3	VEGF
LDHA	INMT	IGF1R
LDHB	MKL1	NYD-SP21
AMPD3	FLJ20245	GJB3
ECE1	KLF15	GPR153
SLC13A5	KGFLP1	CD109
ACLY	TMOD4	C14orf124
CASP6	C19orf18	LOC146909
CASP1	HPSE2	OSMR
CASP2	KIF17	MON1B
CAMKK2	KIF5C	TNFRSF10D
TAS2R31	GALNTL1	EDA2R
KLK1	HSD17B6	PTP4A3
KLK2	MYOM1	GEM
PLA2G5	C1orf168	SYNGAP1
PLA2G10	GAST	ITGA5
ADCY5	HIST1H1D	NAT11
GRM2	NRIP3	IRGQ
GUSB	LOC440686	TTYH3
DNMT1	HIST1H1B	HIST1H2BH
PGD	LOC389816	SLC25A45
ST3GAL3	CD80	GPR115
FUT7	CEECAM1	RLN2
FUT4	PDK4	SPC24
TDP1	ST8SIA2	PAQR6
NAT1	REEP2	IVD
FASN	LAMB3	PCDHGA12
SGK1	CCL7	DYSF
RPS6KA5	LRFN5	KIAA0258
SHH	ART5	LOC643366
GRIA2	COL7A1	LIFR
OLR1	TNFRSF9	BRMS1
CAT	CALB1	EPIM
DRD5	MEOX2	PITPNM2
HTR1A	RNF180	CDC42BPB
OPRK1	IGSF22	WDR21A
TBXA2R	MYOZ3	DNAJC11
ADRA2C	LIFR	LAT1-3TM
ADRB3	EPIM	COL18A1
CHRNA3	H2BFS	CHTF18
CHRNA4	ZNF229	PLTP
RBBP9	LOC161931	LOC285033
CHRNB1	PKIA	PCQAP
QDPR	ALOX12P2	LOC653281
DPP9	HAS3	LOC653490
SLC47A1	XRCC3	GABRR2
PNMT	FMO2	CPZ
CHRNB4	K6HF	MCM7
PKN2	PPAPDC1A	HIST1H4L
PBK	GBF1	ATP11A
HTR1F	LOC442715	HIST1H2BM
CTSC	TFAP2B	LTBP1
KCNN1	FLJ25791	TNFAIP8L1
KCNN3	SLCO1B3	LOC653906
KCNN2	TMEM104	EGR3
SLC18A2	CLIC5	ELL3
HTR3A	LOC285498	HIST1H3C
DPP8	TK1	UBR1
HTR5A	CAND2	C21orf56
NOS1	SERINC2	SNX5
XIAP	TPX2	PCTK1
DPP7	ZBTB32	EIF1AY
HTR1D	RGS20	ARSI
SSTR4	RGS11	RUNDC2A
SSTR1	LHB	APS
HTR1B	DKK4	SLC3A2
CYP2D6	KIF23	LILRA6
PRMT6	SYNPO2	MRPL28
PRMT8	FLJ13909	CHPT1
PRMT1	NALP7	PTN
PTPRCAP	SLC6A16	SSBP4
HTR4	MMP3	POLR1B
HTR1E	ARHGAP20	TTC7A
BIRC2	PLAGL1	FBXO46
TYK2	RNF150	MAMDC2
GRIK2	TCEAL6	NRP2
TH	GLIPR1	HSPG2
HASPIN	MGC45800	BIN1
CHRNB3	ACACB	SFXN3
NR4A1	LRTM1	LOC653980
PRKX	BMP3	FLJ23356
DYRK2	CLCN4	PTGS1
EBP	IL11	SCN1B
HPGDS	TMEM92	KIAA1706
L3MBTL3	KRT3	BAX
GRIN2A	HIST1H2AB	HELB
THRA	ENO3	TGFB1I1
CHRM5	C10orf63	ZNF275
KLF7	NEGR1	C20orf98
	ARSF	CMIP
	MFAP4	HEYL
	LOC653170	CPS1
	RTP3	PLEC1
	FABP3	ELK1
	MMAB	DUSP7
	PENK	STK11
	GBP5	NHS
	CA3	RAB6B
	FAM101B	CASP10
	MAD1L1	GPC4
	THY1	TBC1D17
	C2	C20orf142
	GADL1	MALAT1
	SH3TC1	GAS2L1
	NALP10	FURIN
	SLITRK3	FAM40B
	C19orf21	GTF2IRD2B
	C10orf67	BTBD14B
	ECOP	LOC284751
	ENPP6	PACS2
	HIST1H2AG	SCARNA15
	N4BP3	JAG2
	DPCR1	GLIS1
	ZNF396	BCAM
	CYP2J2	MGAT4B
	ECE1	LIG1
	FMN2	GBF1
	ABCD1	TGIF
	PLA2G2A	C1QC
	GIPC2	PEX10
	KARCA1	JUNB
	LOC349236	NOV
	NKX2-3	IMAA
	TMEM31	UCK2
	FYCO1	ATXN2L
	RNF175	BTBD4
	FAM70A	STON2
	FLJ41423	SCNN1D
	CX3CR1	HNRPL
	STAB2	CCDC9
	KIF1A	TMTC2
	OAS3	HIST1H2AH
	CYP27A1	LOC90379
	MYOZ1	XK
	AIM2	PHC2
	TTC6	MGC99813
	DKFZP564O0823	C9orf39
	MLPH	ASAHL
	CARD10	raptor
	LOC161247	LOC255374
	FAP	AGPAT7
	CHL1	EME2
	DUSP26	PDGFA
	FRAS1	AHRR
	ATP8A2	CAPN12
	C1orf165	HIP1R
	PTRH1	KCNMB3
	GFI1	PILRB
	PPP1R3F	LOC120379
	PFKFB1	SLC26A11
	MTMR7	RASA1
	ZNF435	TBL2
	SLC16A7	SAMD1
	AOX1	DDC
	TINAGL1	FLJ12331
	ZPLD1	HLA-DPB1
	PSKH1	USF1
	NETO1	ZFPM1
	SLC7A10	HIST1H4H
	KCNJ16	GDAP1
	DDX58	ARL3
	B3GALT1	SNRPE
	FAM38B	MMP16
	GPR172B	HIST1H1E
	CPZ	NEK9
	EME1	FMNL3
	CHTF18	STARD13
	GPR176	C18orf19
	EXO1	AKAP8L
	KIT	POFUT1
	PLAUR	ZNF517
	ACOX2	MAEA
	LNX1	TSPAN11
	TNNI3K	SQRDL
	ZC3H12B	SIPA1
	FLJ22671	RABGGTA
	HAPLN1	MAFK
	MYBPC1	C2orf13
	LOC643425	HIST1H4J
	MAPK4	HIST1H2BJ
	ST3GAL2	IFRD2
	MAGI2	CSF1
	PSMB9	LOC728215
	NPY6R	C17orf38
	FLJ37970	TGFB1
	KCNC3	C14orf126
	MGC39715	HUS1
	MYH11	FLJ14466
	GTSE1	RP11-564C4.2
	FKSG44	PNPLA2
	BCMO1	CUTL1
	GALNT6	MEF2B
	PDE1A	AUH
	MGAT4C	PHF2
	SLC1A1	LRRC6
	KBTBD10	WDR58
	C9orf111	THOC4
	DKFZp434K1815	LOC442578
	OSTN	NFRKB
	ALDH6A1	PPP2R3B
	COL21A1	ACIN1
	CP	FLJ32784
	SMYD1	HIST1H2BL
	PATZ1	HIST1H2BG
	HIST1H2BH	C1R
	MAF1	MGC15523
	IDI2	KIAA1328
	TKTL1	RNF122
	FAM3D	SLC9A7
	NTNG1	LTBR
	SOLH	C14orf46
	LOC654052	LOC641949
	CMYA3	XKR6
	CABC1	PGAM5
	CTHRC1	MAML1
	KBTBD5	FLJ20397
	TJP3	GGT1
	TSGA2	TTTY14
	DNAJC11	CHODL
	C1orf190	dJ222E13.2
	TMPRSS2	PPAN
	ACPP	ENTPD4
	HPGD	C6orf27
	TNNC2	XPNPEP3
	KCNH8	GNG10
	RTP4	ACYP2
	FGF7	DDAH1
	SLC9A2	ZDHHC24
	SALL4	TIFA
	SLIC1	COBRA1
	MYOT	HIST1H3A
	ACP6	TRAFD1
	PAQR8	DPH2
	NMNAT3	GRIA3
	CLDN10	TMEM16J
	NME5	SDK1
	TMPRSS11B	IGF2
	NUDT10	CHMP5
	AADAC	PISD
	KRT4	MAPKAPK2
	HPCAL1	PBXIP1
	C10orf92	IL6R
	CYP3A4	TXNIP
	HIST1H2AH	MCMDC1
	TMOD1	RALGDS
	ZNF701	ID4
	CKM	H2BFS
	SLC10A5	CLSTN1
	TMEM16E	TFAP2A
	MELK	ZNF615
	FOLR3	HIST1H2AE
	ZNF433	VDR
	LETM2	NOC2L
	C12orf39	PLVAP
	ZNF350	ULK1
	IL1RAPL1	COG8
	TMC4	VPS16
	CHST1	CNTROB
	ZNF287	TMCC2
	FAM71A	IL18BP
	LOC653759	SELM
	RNPC1	APOM
	OR7E37P	DIPA
	CLCF1	C9orf116
	ZNF253	TES
	CMYA5	FLJ12886
	CLIC6	DKFZp564K142
	RSPO3	DGKH
	CAD	BCL11B
	BARX2	PRR7
	CHEK1	TNFRSF25
	UPK1A	ITGB4
	HSF1	RELA
	C10orf68	NUTF2
	LAMA2	FLJ10925
	SLC6A1	NFKB2
	KCTD8	DBN1
	LOC388335	POLQ
	ARFGAP1	CNOT3
	IGF1R	MAZ
	ZNF425	TMEM55B
	OGFR	BACH1
	CYP3A5	ZNF588
	SOX10	BAT2
	TLR5	SPG7
	FLJ46385	SDCCAG3
	UGT1A8	CDK8
	EPHB6	C19orf55
	FLJ46010	RAPGEF1
	FADS1	SRC
	PLA2G2F	HDAC7A
	HBA2	CXorf56
	SLC6A2	C1orf84
	RERG	EGFL7
	LRP16	CD82
	POU3F1	MTAC2D1
	CES1	LIMK2
	IL17RB	TRPS1
	NTF3	GPC1
	HHIP	AMPD3
	CA13	RPL8
	THRSP	DLGAP4
	RPS6KA4	SLC2A12
	HSPB2	MTA1
	OR10H1	ICK
	OSTalpha	RCE1
	PRLR	STARD5
	CNTROB	UBE2Z
	ACTN2	RP13-15M17.2
	NAT11	ADAT1
	PPP1R9B	ZBTB17
	MYH7	C14orf80
	SH2D2A	SNHG3-RCC1
	FSTL5	PTGES2
	CA11	TRIM74
	PRKAR1B	RPLP0P2
	UBTD1	SCRN3
	BEX1	LOC653655
	CD36	GPR135
	GPR68	LOC132241
	MGC42367	KCNC4
	ASB10	GPR161
	AADACL2	LOC400506
	KLHL23	ST5
	CAPS2	XPA
	FLJ14054	ALDH3A2
	MYH14	LOC642323
	TSPAN10	NOL6
	PLEKHG6	GUSBL2
	SATL1	DDX11
	IL20RA	RAD9B
	AGTR1	NUP155
	FLJ25996	C19orf6
	GUP1	ZMYM6
	DRD1IP	SRMS
	STRA6	TMED8
	DKFZp434B1231	GRK6
	CCR8	THRAP5
	B3GALT5	NDUFAF1
	GABRR2	TAF1C
	ARSI	CASP8
	ZNF285A	HIST1H2AJ
	EFHC2	HSP90AA1
	ALDH3A1	PCDHGB3
	CAMTA2	ZNF509
	ABHD9	LOC399900
	P11	DGCR14
	B3GALT2	UBXD6
	CSMD2	NUP214
	SLC43A2	TSPYL2
	ADPRHL1	NALP1
	NDST4	IRAK1BP1
	CAMK2N2	SOCS7
	CREG2	ANKH
	CXCL9	TIMP2
	XPNPEP3	CABLES2
	EGF	CDT1
	BNC2	ANKRD13D
	ADA	TNFRSF8
	SRY	CTF8
	WNT2	ANKS3
	SPP1	BTN2A3
	C1orf178	TAS2R45
	FBXL6	ZNF100
	FAM83A	TNFAIP2
	ODF3L1	KIAA1345
	MLCK	MGC13170
	CRNN	SSH3
	CD1E	SPIN2B
	ACP5	CDC42EP3
	CSAG2	EIF4G1
	ZFP3	FLJ39660
	CYSLTR1	ABHD11
	TDRD6	ARRDC1
	PIP5KL1	DKFZp761E198
	COX6A2	FDX1
	SLC44A5	SHARPIN
	LYPD1	HSP90AB4P
	GPR153	SLC7A6OS
	MESP1	SDF4
	CST1	ABR
	LOC653319	ARL4A
	CNGB1	ALDH3B2
	ART3	BCL2L11
	KCNJ13	ARSB
	CCRK	PPAPDC1A
	KRT2B	FKBP9
	DTNA	LOC619207
	NEB	ITPK1
	MOSC1	ABCA7
	GYS2	NR1H2
	HOXC10	AP4M1
	SBEM	FLJ40453
	NDST3	IL15RA
	TXLNB	PHF5A
	P2RX4	ZWINT
	NEK6	SEC31L2
	SPATS1	UNC45A
	LOC388389	FLJ20297
	CLEC10A	C20orf172
	KCNB1	TMEM116
	RAG1	AFAP
	DHCR7	LOC653792
	SOSTDC1	PGAM1
	OR2L2	UBL3
	ZNF233	LOC388284
	MLANA	GPRC5B
	HFE2	NCF1B
	KSP37	RBM19
	C6orf117	LYPLA2
	XTP7	PLXNA4B
	ARL14	CYP2B6
	CXCR7	NFKBIZ
	BMPR1B	PXMP2
	FOXP2	ACOT7
	ATP1A2	TRIM59
	FBXL18	CHRNA7
	KIFC1	ACTR8
	STRC	C17orf80
	CAPZA3	SLC4A2
	METRN	PSMC4
	LEFTY2	TMPRSS6
	ENPP4	RAB23
	ZBTB16	SULT1A4
	HIST1H3G	MDM2
	RGS9BP	LOC441244
	FXYD6	PAQR4
	SLITRK2	FAM3C
	MGST1	HRH2
	PART1	NCDN
	TM4SF4	PIGO
	MYOM2	KIAA1967
	UPB1	SLC6A9
	ZNF606	C14orf153
	CEACAM1	ZC3H6
	DOK3	PHLDB1
	GPR63	TNPO1
	CACNA1H	SNAP25
	TRADD	MAP4K4
	AJAP1	LOC606495
	CGB1	BANP
	GRIN3B	C17orf53
	SCNN1B	UXT
	ZMYND12	KIAA1815
	S100A1	GRIP2
	SLC28A3	DYM
	PDE4C	COL16A1
	TNFRSF4	CLN6
	APOBEC2	MGC16703
	UGT8	TNFRSF10B
	DARC	MAPK11
	MGC3101	DDR2
	CDKN2A	FAM80A
	FZD2	ADH5
	TFAP2E	BRI3BP
	CDX1	MRPS36
	SCN11A	BRI3
	COCH	TP73
	CTSG	FLJ22349
	RAB9B	MCRS1
	KCNE4	AXIN1
	FOXD1	COPE
	TMEM56	WDR45L
	PLEKHB1	KLC4
	CYP2C9	TSPYL3
	CLDN20	TUBGCP6
	HDAC10	LPHN2
	UCN2	CYCS
	EFCBP1	LOC642181
	CCDC85A	C9orf103
	RPL36A	CEP27
	SIM2	USP49
	ATP6V0D2	LYST
	CORO1A	U2AF2
	THSD4	PRG-3
	DLL3	TARBP2
	GREM1	LSM7
	PRKAR2B	SEMG1
	GSTA1	ENTPD3
	HK3	BMF
	NMB	CDK9
	MCM2	PRMT7
	SFTPG	EEF1D
	C8orf48	PDIA6
	HOXC13	DOT1L
	ZNF569	CTNS
	MUC15	TAPBP
	OR2B6	RAB7L1
	DISP2	ZC3H8
	ZNF610	RPL12
	CES4	RHBDF2
	HOXB7	FECH
	SCN8A	ULBP3
	SALL2	CNNM2
	OR10A3	KATNAL1
	PPP1R14C	TCOF1
	LANCL3	STK35
	KCNF1	SLC17A5
	SERPINA9	THAP7
	CCDC57	FLJ20643
	PODN	AURKC
	SLC38A3	SCN5A
	PJCG6	SIAH1
	TNNI2	TBX1
	RDH5	CREB5
	CYP2D6	POU5F1
	CASP5	SAPS2
	MYO7A	TUBG1
	LHFPL2	C10orf59
	AMHR2	WBSCR16
	SCGB1D2	WDR1
	SRD5A2L2	RFC2
	CYP4Z1	HEXIM1
	SLC27A2	GMPPA
	DNALI1	CNN2
	OMD	OS9
	CHPF	SERTAD3
	SLN	NAG8
	C9orf32	UNG
	ADAMTS4	RPL6
	HSPC049	LOC196913
	CSN2	MTHFD2
	ATP2A1	UBE1
	INDO	THAP6
	SERHL2	DLEU1
	WFDC6	C22orf9
	LUZP2	WNK2
	BCAT1	TK1
	KRTAP3-2	AURKB
	NCAM2	FAM64A
	CNTD	ZNF695
	DKFZp686D0972	PIF1
	GRP	C15orf42
	IFNB1	SLC19A3
	DHRS2	KIF4A
	IGFL2	ORC1L
	TRIO	BIRC5
	CAMK2B	FOXM1
	LOC650239	KIF20A
	KRT13	LMNB2
	SHRM	PLEK2
	LOC645562	DKFZp762E1312
	OR2L8	CENPO
	CXCL11	FLJ13909
	LMNB2	C18orf24
	KRTAP4-10	KIAA1984
	URB	CCNF
	ATP13A5	KIF23
	MYH7B	BLM
	LOC387758	SGOL1
	GGT6	MCM2
	MGC34647	EXO1
	DEGS2	GTSE1
	PPEF1	TPX2
	TEKT3	MCM5
	EFNB3	FGD6
	MYL2	CDC6
	GRIA2	CDC25A
	PIF1	SLC38A5
	ST6GALNAC1	TRIP13
	DEFB104B	NCAPG2
	ZP4	KIF2C
	USP6	PLK1
	DUSP5P	CDC25C
	ATOH8	C20orf42
	LRRC3B	MCM4
	SLC35F1	DUSP14
	COL22A1	2025-03-03
	LMOD3	CDC20
	LOC150084	MKI67
	RP1	FAM111B
	ENPP3	CDCA2
	PGR	CCNB2
	ACSM1	TROAP
	MEFV	CENPM
	COMP	NRM
	C1orf115	MPP6
	GUCY2C	DIAPH3
	LOC401052	HIST1H2BB
	MPP2	CDCA7
	C9orf58	LRP8
	C6orf105	TACC3
	DBC1	C1orf135
	C1orf175	RAD54L
	NPR3	CDCA4
	ETNK2	VANGL1
	FNDC4	IL1A
	GCHFR	HIST1H3I
	RDH16	C9orf48
	PPP1R1B	RNASEH2A
	BIK	RRM2
	FLJ90586	FEN1
	FRMD5	DHX33
	DKK2	LMNB1
	LIPL1	KIAA0101
	DSG2	DEPDC7
	C20orf166	CDCA5
	WISP2	KENAE
	KRTCAP3	CENPH
	UGT1A6	CENPF
	KIF20A	CNAP1
	TRPM1	CTSL2
	TRIM63	CASC5
	TRAF2
	TYR
	SMPX
	FBN2
	INA
	SOX8
	LOC390927
	C1orf51
	TNNC1
	FOXA1
	AFF3
	FLJ35773
	PYCARD
	RELB
	SLC6A11
	SCN4A
	ADRA2A
	APIN
	CGB5
	COL11A1
	AURKB
	ADAMDEC1
	LOC399947
	BMP7
	SFRP1
	SEMA7A
	OSR2
	LOC124220
	CORIN
	BAI2
	ABCB1
	CENPO
	TMPRSS11A
	IGF1
	GCNT3
	TSPYL5
	GHRL
	XK
	PIP
	PTGER3
	TCEAL7
	EDA2R
	NAP1L3
	RTDR1
	CCNF
	MMP19
	MRAP
	KLRF1
	DACT2
	PCDH19
	UGT1A10
	TUBB2B
	DDIT4L
	GLT25D1
	HIST1H3B
	ATP13A4
	SAMD13
	KIAA0644
	GPR64
	TLX1
	CHAD
	GALNT5
	ALDH1L1
	THBS4
	ADARB2
	LMOD1
	CCNL2
	E2F7
	ALOX12
	NAALADL2
	DIRAS2
	RBP4
	CD109
	PIK3C2G
	FLJ42461
	LOC352909
	ODF4
	UBD
	GSTM2
	GGTA1
	MAGEA3
	MYH6
	KLHL14
	VSIG2
	MMRN1
	CYP2U1
	LRRC50
	C20orf75
	HERC2P2
	FUT3
	C14orf151
	MPPED2
	CXCL10
	ACTA1
	FLJ10159
	MYLPF
	CYP2C19
	CD274
	CSAG1
	CRABP1
	SLC24A5
	CGREF1
	GPC5
	EEF1A2
	PITX2
	TMEM26
	C10orf85
	KLK5
	HOXB3
	KERA
	ADAM8
	LOC441046
	CLCNKA
	HCG4
	FMO5
	CLCA4
	GLOXD1
	ELF5
	SPRR3
	LOC644943
	MGC62100
	TNIP3
	A2BP1
	PCP4
	ZNF695
	ZNF781
	BCAS1
	COX6B2
	PDGFD
	CCL3
	TM7SF4
	CNGA1
	SLCO4C1
	ECHDC3
	FHL5
	KRT33A
	IGFBP3
	HS3ST6
	SLC11A1
	LOC653762
	SLC13A4
	EHMT1
	PYY2
	INCA
	CNGB3
	CH25H
	LOC441178
	HOXB5
	NELL1
	PRMT8
	RPL3L
	C14orf39
	IL8
	UNC13C
	RASA4
	FKBP10
	MGC48915
	K5B
	CSRP3
	TMEM38A
	SDS
	RPS7
	KCNA5
	KRTAP13-2
	INSM2
	GDF15
	MYL1
	KIAA0802
	LST-3TM12
	WNT7B
	CD40LG
	LIPG
	SYPL2
	SCUBE2
	ANKRD23
	CD207
	ST8SIA6
	ZIC5
	FLJ11017
	IL33
	QPCTL
	MUC7
	TTTY2
	LOC138046
	GPR81
	SPON2
	KCNT1
	KIF3C
	MGC35212
	KCNK12
	HOXD13
	CITED4
	GSTM1
	GPR97
	FLJ30294
	PRPH
	NELL2
	RNF165
	SLC1A7
	MUSTN1
	C3orf57
	CXCL1
	C9orf84
	LHX2
	DERL3
	SLC10A6
	MYO3B
	EIF1AY
	C10orf71
	CNTN1
	CAMK2A
	NEFL
	CCDC11
	CEACAM7
	S100A7L1
	SST
	MFSD4
	HTR3B
	NOXA1
	SERPINB11
	C9orf125
	MYPN
	FLJ30058
	TM7SF2
	ZNF43
	HBB
	SPRR4
	MYLK2
	LOC653814
	HS3ST2
	LOC646962
	LRFN2
	DKFZp762E1312
	LOC284434
	HIST1H1A
	GRM3
	C10orf80
	PROM1
	FLJ20105
	ANGPT1
	IFNK
	CLEC4F
	SHC4
	TNN
	HTR2C
	NOS1
	DYNC1I1
	UNQ473
	C20orf191
	RYR3
	CXCL6
	PSG5
	BCHE
	MOGAT1
	FER1L4
	IL1F6
	PDGFRL
	HOXA13
	ASIP
	GDPD2
	SFRP5
	LOC653685
	ADH7
	CDSN
	KRTAP11-1
	SPOCK3
	ACRV1
	FAM64A
	SELP
	GFRA3
	KRTHA6
	DKK1
	SH3GL3
	PEG10
	MIA
	MAGEA12
	SOD3
	GLYATL2
	CEACAM5
	ANKFN1
	LILRB4
	PCDHB6
	FLJ90166
	TTN
	CPNE5
	ANXA9
	SGCA
	HRC
	SLC19A3
	GJB7
	GPR82
	IL8RB
	LRRIQ1
	VMD2L3
	HLA-H
	LOC130940
	NGFRAP1L1
	DNHD3
	PNMA3
	KLK1
	GLRB
	MYBPC2
	LOC136306
	LILRA3
	IGFL3
	DES
	MYOZ2
	HTR2B
	NR2E1
	SPANXA1
	TRIM55
	TGM3
	IL22
	CEL
	FBN3
	MYBPHL
	TEX101
	TNNT3
	HLA-F
	HTN1
	CNTN3
	CASP14
	MGC29506
	FCGR1A
	ATP6V1C2
	C21orf94
	HBG2
	CXCL5
	PROL1
	MMP7
	CPLX3
	MAGEA4
	PTCHD1
	HAS1
	LRAP
	SLC30A8
	KRTAP13-1
	OSM
	LRRN1
	FLJ33860
	CBLN4
	RAB17
	ASB5
	BPIL1
	PAX1
	CSN3
	LRRC31
	NPY
	CYP2C18
	RECQL4
	CMYA1
	SLC7A4
	PRR4
	CAPN9
	GPR4
	TCBA1
	ZNF404
	DNAH7
	MYH13
	MT4
	KRTHB4
	RBM24
	SYT8
	DSC1
	PNPLA1
	ITGA11
	MPP4
	OLFM2
	FLJ23657
	LPO
	CBLN1
	bA9F11.1
	C6orf10
	FAM112B
	SIGLECP16
	SMR3B
	CHGB
	PRH1
	UNC45B
	AQP10
	MUC20
	SILV
	CHRNA9
	FLJ25084
	SHD
	SCGB2A2
	PTPN20A
	SCGB1A1
	AZGP1
	ITLN1
	SCGB3A1
	C20orf114
	PSCA
	C1orf186
	OTOP3
	FAM55D
	FLJ33590
	SLCO6A1
	HSPB7
	C12orf36
	CACNG1
	SPINK7
	PIGR
	LOC653600
	PADI1
	GSDM1
	GLDC
	BPIL3
	CLDN3
	NEU4
	CSF3
	FLJ43505
	SLURP1
	CNTNAP2
	UNQ689
	LTF
	PRH2
	PLA2G4E
	KRTHB5
	KRT7
	SPINK9
	TRHDE
	PRB3
	LOC643394
	AGR3
	IL1F10
	C10orf81
	CLDN7
	TCHHL1
	LOC401137
	REG1A
	CART1
	TFF1
	CLDN17
	SERPINB12
	MYH8
	DEFA1
	GPR88
	MYH1
	KRTHA3B
	DEFA3
	LOC389429
	C1orf64
	SYT13
	KRTAP9-4
	ROPN1
	MUM1L1
	TDRD5
	KRT19
	PTHR2
	KIAA1324
	ARG1
	ERN2
	DMBT1
	CD19
	WFDC12
	SLC13A5
	C4orf7
	PLUNC
	KLK14

## Sheet: Table S3
Supplementary Table S3: Targets of Edible Medicinal Plants, Differentially Expressed Genes of ESCC,WGCNA Module Genes of ESCC, and Cross-Targeting Information
Drug targets	DEGs	WGCNA	The intersecting target genes
NPC1L1	CBX3	MMP1	RORA
NR1H3	UBL3	SPP1	CDK1
RORC	LAPTM4B	CYP4B1	MMP3
CYP17A1	RFC4	MMP12	MMP9
HMGCR	COL1A1	FMO2	MMP1
SHBG	KAT2B	PPP1R3C	MMP13
SREBF2	ECT2	ADH1B	KAT2B
CYP19A1	NUCB2	FOSB	EZH2
AR	CKS1B	APOBEC3B	EPHX2
CYP51A1	KANK1	JUP	CDC25B
RORA	MMP1	CFD	NEK2
ESR1	ADIRF	EPCAM	CDK4
ESR2	APMAP	EPB41L3	STK39
PTPN1	GPD1L	COL11A1	AURKA
CYP2C19	ATAD2	ECT2	KIF11
SERPINA6	PHACTR2	GPX3	DBF4
G6PD	VAT1	CDH3	CCNA2
ACHE	CRYL1	KAT2B	MGLL
SLC6A2	PPP1R3C	ABLIM3	AURKB
SLC6A4	LRRFIP2	CEP55	TOP2A
BCHE	MGLL	CITED2	MMP12
CHRM2	DNMT1	UBL3	IGFBP3
NR1I3	GPX3	ADIRF	HPRT1
NR1H2	MCM6	MGLL	FOS
PTGER1	VOPP1	LAMB3	MMP10
PTGER2	KIAA0232	MT1M	PLAU
PTGES	LPIN1	ACKR1	CXCL8
VDR	PLAU	SNAI2	CCNB1
DHCR7	PTDSS1	PDZD2	SERPINE1
PPARD	TRIP10	TOP2A	SPP1
SQLE	SPP1	MEST	DNMT1
HSD11B1	SLC39A6	COL10A1	PBK
PTPN6	ETFDH	RRAD	CTSC
PTPN2	MTHFD2	CXCL8
CES2	FSCN1	ASPM
GLRA1	PMM1	MFAP2
NOS2	HPGD	CDK1
PPARG	CITED2	FOS
UGT2B7	SASH1	TTK
POLB	HMGB3	HLF
CA7	ABLIM1	GALNT12
CA1	NPEPPS	GINS1
CA12	NUP107	IGF2BP2
CA9	KIF14	TMEM45A
CA13	SNAI2	DLGAP5
CA2	TOPBP1	TPPP3
ADK	ABLIM3	PLAU
ADORA3	KIF4A	PROM1
GSK3B	AHNAK	FCER1A
ADORA1	MFAP2	KIF4A
HSPA5	FOXM1	CDC20
ADORA2A	FNDC3B	CCL14
GBA	STK39	CKS2
OGA	OBFC1	PBK
GAPDH	FBXO3	CRYAB
CDK1	CAST	CXCL1
CDK2	PDLIM2	RFC4
HSPA8	FZD6	GPD1L
GRK1	ARHGEF10L	RBP1
MAPK1	DMXL1	IGFBP3
ADA	MTERF3	CXCL14
GAA	PCNA	ID4
AHCY	CDC25B	MARCKSL1
MMP3	SLC25A32	TRIP13
TK1	CRISP3	ATAD2
MMP9	MCM2	ZWILCH
MMP1	CPEB3	CH25H
ADAM17	TFRC	KIF20A
MCL1	COL3A1	MMP9
PNP	ENDOU	RORA
ALDH2	ALDH9A1	DTL
IL2	HPRT1	PRC1
CCND1	EPB41L3	RRAGD
FUCA1	AMOTL2	CKS1B
EGFR	EMP1	PTHLH
ADORA2B	SERPINH1	LAPTM4B
IDO1	FUT6	FSCN1
TNF	RANBP9	CDKN3
DPP4	AURKA	CCNB1
CDA	SOX4	TPX2
SLC29A1	COL11A1	UBE2C
F2	SLC38A6	KIF14
CA5A	CCNG2	ANXA3
RBP4	RAD51AP1	HSPB8
HDAC3	SLK	CPEB3
HDAC6	LRP10	CPA3
HDAC1	SH3GLB2	PTPRZ1
MMP2	MCM7	ITGA6
MMP14	HLTF	RNASE4
MMP13	VRK1	SLC24A3
ACE	FEN1	NTS
HDAC2	MMP12	SLC26A2
JAK3	COL5A2	CAMK2N1
JAK1	DNMT3B	KANK1
JAK2	KLF4	FOXM1
HDAC8	CDKN3	ALCAM
HDAC10	GMNN	HOXB7
CTSV	ACOX3	MFHAS1
CTSL	ZNF365	SERPINE1
THRB	CEP55	MIR4680
MAPK14	CDC6	MAD2L1
NQO2	MIR4680	HMGB3
TGFBR1	COL10A1	ITM2A
GPR139	POSTN	MCM2
MDM2	PADI1	CLDN1
EZR	MAL	NETO2
KCNA5	DYNLT3	MTHFD2
KCNA3	CDK4	RRM2
TNKS2	ID4	BUB1B
PIK3CD	ACADM	FZD6
PIK3CB	VCAN	SFRP1
PIK3CG	PAIP2B	PTGDS
MTNR1B	NEK2	MMP3
PSMB5	HSPE1	TMEM158
LIPG	COL1A2	MLF1
PPIA	FAM63A	PDLIM2
CRHR1	FNDC4	CRIP2
CASP3	HEBP2	P2RY14
SRC	CDH11	EGR1
KDR	ECM1	FCGBP
CASP7	PARP12	MAGEA3
IDH1	GDPD3	EPHX2
PDE10A	GINS1	HOXA10-HOXA9
KAT2B	DUSP5	TFRC
GRM1	CKS2	PALMD
DRD2	SLC20A1	GMNN
DRD4	MAFF	HOXC10
SYK	FANCI	IGF2BP3
GRM5	MEST	CST1
CSF1R	RAB11A	PTN
EZH2	LRRC8D	BASP1
P2RX7	BID	ETFDH
FNTA	ARPC1B	LMNB1
PGGT1B	TJP1	CRYL1
EPHX2	SULF1	COBL
MKNK2	CDKN2AIP	STK39
MKNK1	SNAPC1	TMEM100
MAPK8	SPAG16	RAD51AP1
HCRTR2	MMP11	TPSB2
CDC25B	MXD1	DSG2
HCRTR1	KPNA2	ADORA2B
IMPDH2	PRC1	MCM10
KDM5A	NCAPG2	COL7A1
CHRNA7	TGFBI	ACTL6A
MET	TRIP13	BEX4
KDM5B	EPS8L1	FANCI
PSEN2	TOP2A	CDC25B
KCNJ5	EHD3	DDAH1
KCNJ6	MINPP1	ARPC1B
PTPRC	DUSP1	SLC39A6
APP	FUT3	NT5C2
NAAA	NAGK	AHNAK
PREP	HSPD1	CEMIP
HCAR2	GYS2	GPNMB
NPY5R	MARCKSL1	ZFP36
AKR1C3	THBS2	MAGED4
FAP	CDK1	RPL39L
TRPA1	KIF20A	NELL2
NTRK1	PHACTR4	SLC25A32
S1PR3	CAMK2N1	MANSC1
TSPO	FAP	HOXC6
GABRA2	MCM10	HMMR
P2RX3	UBE2C	AURKB
HTR7	SCNN1B	ATP1B3
AOC3	IL36A	KIF11
NEK2	PIM1	XK
CAPN1	HSPB8	SLC38A6
CTSB	MAD2L1	DUSP1
LRRK2	GALNT12	DYNLT3
HSD17B2	ACTL6A	VOPP1
HSD17B1	ECHDC2	GALNT6
MAPK11	FMO2	MMP10
ALK	DTL	LPCAT1
F10	TMPRSS2	LAMA3
HSD17B3	RRAGD	UBE2S
TRPV1	KLK13	MELK
NR3C1	KIF2C	CNN3
PLA2G2A	EPHX2	NUSAP1
HTR2B	VPS37B	PER3
CACNA2D1	SLURP1	FAM107A
HTR2A	SNX10	HMGA2
HTR2C	BLVRB	ZIC1
ICMT	DLGAP5	SPAG16
LTB4R	SERPINE1	PDE2A
CDC25A	RPL39L	GGH
NR3C2	SORBS2	PAIP2B
CD81	CRIP2	HOXA10
PLA2G1B	PTK7	NDC80
ACP1	FLG	CCNA2
AKR1B10	CFD	PCNA
SIGMAR1	TPX2	CHST2
ITGAL	TGM3	MMP13
PTPRF	TP53I3	COL17A1
PTGIR	PRSS3	CXCL6
PTGFR	HEY1	CENPE
PGR	AURKB	PTPLAD1
FABP1	CES2	WNT5B
PPARA	GINS2	BID
BACE1	TTC9	PLAGL1
FDFT1	HOXA10	NCAPD2
PRKDC	ISG15	FAM189A2
HSD11B2	PDZD2	CCNB2
PIM1	PSCA	CTSC
IRAK4	UPK1A	LRRC8D
PDE4D	LPCAT1	KIAA0232
CDK9	CRYAB	CDC6
PRKCA	BGN	SOX4
FABP4	SLC16A1	CBX3
FABP3	CST1	AURKA
FABP5	RAI14	IFI16
CDK6	PLAGL1	HELLS
CDK4	RORA	P4HA1
CDK5	CRNN	EFNA1
CDK3	IFI30	SORBS2
IMPDH1	JAG2	CRIP1
GABRB3	ETHE1	RYR1
KIT	MAGED4	LYN
MPO	MIR7110	HSPD1
CCR1	ZFP36	MAGEA6
PYGL	IL1RN	ARHGAP10
MAP2K1	SERPINB6	SECISBP2L
MMP8	DHRS1	FBXO3
BRD4	CEACAM1	PANX1
DRD1	CLIC3	BLM
CHRM1	PLA2G7	LAMC2
CREBBP	BUB1B	NPL
SLC6A3	ITGA6	KIF23
ALOX5	APOC1	KIF2C
GRK7	CRCT1	AMOTL2
STK38	RRAD	PCSK5
HIPK4	ASPM	DEPTOR
ERN1	ATP1B3	ARHGEF10L
OXSR1	STIL	SLC7A5
STK39	ZNF426	CTNNAL1
MAP3K13	COBL	SLC20A1
ICK	COL5A1	SLK
MAP3K15	INHBA	ACADM
PTGS1	MELK	STIL
PDE4B	MFHAS1	APMAP
CD38	KIF18B	MIR7110
SIRT1	CXCR2	TOPBP1
ABCC1	FCER1A	RERGL
PLG	EREG	HSPA2
OPRD1	SCEL	HPRT1
ABCG2	BEX4	BIRC5
GLO1	NDC80	TRIM13
XDH	PAX9	TBL1XR1
AKR1B1	CDC20	C3orf14
TERT	HOXB7	CEBPB
EIF2AK3	PALMD	TNFAIP3
PTPRS	C2orf54	SGK1
TNKS	PPL	CLDN5
NOX4	DBF4	KIF18A
CDK5R1	SNX24	ENY2
MAOA	IGF2BP2	SHCBP1
TTR	MMP9	VLDLR
ARG1	PBK	NUP107
AKT1	HOXD11	ZWINT
MMP7	SERPINB1	KPNA2
BACE2	TM7SF2	ECHDC2
AGTR1	SLC24A3	RUFY2
CHRM3	NETO2	GSN
HTR6	ANXA3	MEIS1
CHEK1	TMPRSS11E	NCAPG2
WEE1	LOC101927458	DNMT1
ADRA2A	HOXC10	NEK2
FAAH	C18orf25	LIMCH1
SCN9A	SULT2B1	MCM7
DUT	YOD1	MOXD1
ABL1	PANX1	PC
ROCK2	NMRK1	VRK1
HSP90AB1	KIF23	GNE
FLT1	BLNK	GATM
FGFR1	LEPREL4	PLOD1
RPS6KB1	HLF	DKC1
AURKA	IGFBP3	PLEKHA5
KCNH2	CLCA4	MCM6
HDAC5	MYO6	NCAPG
HDAC7	TMOD3	EZH2
HDAC11	UPK3B	EXOC1
HDAC4	PFN2	MMP11
SLC33A1	GMDS	PCYOX1
HDAC9	IL13RA1	ZNF83
PIK3CA	GLTP	HJURP
MTOR	CEACAM7	TRPS1
SLC5A1	ADH1B	OIP5
HPGD	EPS8L2	HOXD11
BRAF	LAMB3	SEMA5A
BIRC5	CWH43	TIMP2
DHFR	OLFML2B	PUS7
TNK2	CYP4B1	DMXL1
COMT	ALOX12	SLC6A10P
EDNRA	C1orf116	C12orf29
ABCB1	HJURP	HSP90AA1
BMP1	IL18	DEPDC1
PIM2	NBEAL2	PSPH
PIM3	FYCO1	HOXD10
VCP	SPINK5	SEPP1
CA3	MXRA5	ABCC5
PTGS2	THY1	DNMT3B
PRKCZ	CTSC	GIPC2
EPHB4	BLM	DBF4
RAF1	ANXA9	HSPE1
DYRK1A	CCNA2	LEPREL4
LCK	COL6A3	FEN1
ALOX12	CYP3A5	SUCLG2
PLA2G7	OR7E14P	PPAP2C
NQO1	COL7A1	GINS2
PHLPP2	TGM1	SPAG5
RET	CCNB1	PROS1
PDK1	CYP2E1	POLE2
TYMS	RNF141	SLC6A8
MIF	MANSC1	XYLT1
TRPM8	TST	TPCN1
CA6	MEIS1	KIF15
CA14	DDAH1	GAB2
CA4	USP6NL	ZSCAN18
CA5B	MMP10	SLC2A1
HSP90AA1	RASAL1	TNFRSF12A
KIF11	FAM107A	ORC6
PITRM1	MIR6778	KIAA0101
MAPKAPK2	ALS2CL	SSFA2
NEK1	PRSS2	TAF1D
FLT3	CNN3	SNAPC1
MTNR1A	NUSAP1	LOC101927458
PARP1	MMP13	RAD54B
MAP2K2	EPCAM	HEATR1
BCL2L1	HMMR	MTERF3
BCL2	MALL	RUVBL1
DCTPP1	TJP3	YEATS2
PTK6	PSMB9	PDP1
ACVR1	SMAGP	KIF18B
KDM1A	MMP3	HSPH1
UPP1	EVPL	NCAPH
GCGR	HOPX	DAAM1
RPS6KA3	IFI35	LRP8
CTSD	SIM2	SLC2A10
STAT6	NELL2	SLC12A8
INSR	CYP2J2	SH3GLB1
DBF4	APOE	TMEM246
ADRA1B	TTK	CENPA
PRKCG	LAMC2	TLR3
HCK	ELOVL6	SERPINB6
LYN	PRSS3P2	FABP6
MMP16	DFNA5	PROCR
DAPK3	CYP2C18	CDK4
DAPK1	IFI44	TPSAB1
MMP15	SLC39A14	NDRG1
CCNA2	PELI1	ARHGAP8
SLC46A1	PMEPA1	TMEM97
SLC19A1	APOL1	CHORDC1
FOLR1	APOBEC3B	PLAUR
FOLR2	KLK12	RNASEH2A
FPGS	GGH	RUNX3
GART	HOXD10	DDX39A
ATIC	CDH3	MYO1B
PYGM	LMNB1	EXO1
MME	MAGEA3	HAT1
SF3B3	PTK6	SPC25
APEX1	ZNF185	TP63
PRKCE	SPARC	SLC3A2
PGK1	PPFIA1	ILF2
TEK	CXCL8	NMB
CLK4	FADD	IFNGR1
CLK1	MAGEA6	TK1
CLK2	MMD	DPYD
DYRK1B	FST	PLEK2
XBP1	SLC16A6	NCF2
ACVRL1	ZDHHC13	DPY19L4
CCNE2	SPRR2C	TMEM132A
CDC7	PHLDA1	CDC7
SLC1A3	GPNMB	FYCO1
CCNB3	ZWINT	ARHGAP5
CDK7	PTN	CDC45
MGLL	CCNB2	TOB1
STS	XK	STEAP1
TBK1	ACPP	ARL6IP1
SLC9A1	TAP1	ASPA
CCNE1	ERO1L	AHR
IKBKB	RRM2	FXR1
HRH3	CRABP2	CBS
LIMK1	FAT1	SMC2
DUSP3	DSG2	HIGD1A
ICAM1	TMPRSS11D	PPP1CB
VCAM1	SYNPO2L	XPOT
SELE	ITCH	RAD54L
DCK	NUAK1	PGBD5
ERBB2	TGFBR3	LMBRD1
MAPK10	GCHFR	SLC39A4
MAPK9	TNXA	MCM5
SCN4A	SERPINB13	CDCA3
GRK2	CLEC3B	LMO2
QPCT	BBOX1	TMEM185B
CCNC	LUM	GMPS
CLK3	COL4A1	FZD2
PRF1	IFITM1	KLF6
AVPR2	CH25H	MRGBP
IGF1R	DHRS9	MRPL3
AURKB	ASPN	DHCR7
PIK3R1	CEACAM5	TMEM159
PTK2	ARHGAP32	LOX
ALOX15	CDA	ANO10
PLK1	KIF11	RACGAP1
PKN1	ODC1	HOMER3
CSNK2A1	CYP4F12	PFDN2
CXCR1	CXCL1	GOLPH3L
CAMK2B	LY96	CENPM
NEK6	RHCG	PTK7
CYP1B1	LAMA3	PINK1
AXL	ALOX15B	CHSY1
NUAK1	KCNS3	GREM2
AKR1C2	BASP1	LOC101928274
AKR1C1	RAB11FIP1	GADD45B
AKR1C4	TDO2	RAB9A
AKR1A1	PITX1	CA9
GPR35	ENAH	SATB1
MAPT	KLK11	CHMP2B
KDM4E	ANXA1	LMNB2
TOP2A	LAMB1	SMPDL3A
MYLK	PLAC8	MYBL2
MPG	HOXA10-HOXA9	LOC100129518
SLC22A12	EPHX3	ABCD3
TYR	LAMP3	NDC1
AHR	CXCL10	NPIPB15
ESRRA	PDZRN3	MCM3
MMP12	DDX60	MCM4
TOP1	PTHLH	ERVMER34-1
TBXAS1	PRSS23	CENPN
CFTR	GPR126	DNA2
PFKFB3	MUC1	TIPIN
AMY1A	ITM2A	HDAC5
GRK6	PLBD1	FAM60A
FFAR1	ANO1	TEAD4
CNR1	GBP1	RFC3
SCD	ALCAM	MAOA
RXRA	TIMP1	TMX1
PTGES2	SERPINB2	KYNU
RXRB	NMU	ISOC1
RXRG	RBM47	RFWD3
RARG	OIP5	TMEM38B
RARB	CD207	SNRPG
RARA	P2RY14	C3orf52
PTGDR2	GABRP	MYO10
FABP2	CHST2	ANP32E
CYP26B1	EXPH5	FEM1C
PLA2G4A	PRSS21	HSD17B4
CYP26A1	ELOVL4	NME1
PTGDR	KRT4	AGPAT5
PTGER4	TNFAIP6	FJX1
DAGLA	DUOX1	ANXA11
PRKCH	ESPL1	LEPRE1
CNR2	IFI44L	ZNF107
SLC16A1	IFI6	MKI67
PTPN11	MAGEA11	ADA
HNF4A	DNASE1L3	POLQ
ENPP2	TYMP	PRPS1
TP53	TMEM40	GPR137B
CMA1	TMEM45A	CST3
CTSG	WFDC1	NYNRIN
RORB	SFRP4	TGIF1
OXER1	ZIC1	TACC3
CCKAR	FUT2	CTSG
ADRA2B	BSPRY	RBBP8
FFAR4	ZBTB16	HMGB2
ALOX5AP	PXDN	DENND4C
PDE4A	LY6G6C	NCBP2
PDE4C	CEACAM6	BORA
KEAP1	HMGA2	MIR1304
PRKAG1	TPPP3	TOR3A
TLR9	PKP3	STMN1
MAOB	EZH2	KLHL2
CBR1	MUC5B	ACAT1
MGAM	HOXC6	FST
ESRRB	GCNT3	NOP2
PON1	RSAD2	LRRC15
IGFBP6	CSAG2	AHNAK2
IGFBP4	KRT13	NUDT1
IGFBP5	TSPAN6	DDX21
IGFBP2	EPHA2	LDOC1
IGFBP3	ABCA8	TMEM80
IGFBP1	FXYD1	KIF13B
HSP90B1	SELENBP1	DLEU2
EGLN1	TNC	ALDH2
NPY1R	SLPI	HSPBAP1
ACACB	ADAMDEC1	ACADVL
GRIN2B	CXCL11	TNFRSF10B
FKBP1A	DPT	NUP155
PTAFR	IVL	CENPF
CASR	BST2	SLCO1B3
LIPE	EHF	AMFR
F2R	PRAME	CIT
GCK	GCLM	RPN1
ROCK1	AIM1	HIBCH
SMO	JUP	TBC1D31
S1PR1	C1QB	CST4
TACR1	ALDH3B2	GRAMD3
NAE1	CTSK	PER2
PDGFRB	MYOC	CASK
FLT4	CCL14	SLC1A4
PDGFRA	HPSE	PPAT
MAP3K20	RBP1	POLR2H
FRK	MAGEA12	ARMC1
DDR1	SAMD9	WDHD1
CIT	UCHL1	LRP12
CDK8	S100P	JAG2
CDK19	ATP1A2	LSG1
MAP3K19	PCP4	CHFR
SLC9A2	FOSB	AVPI1
MDM4	AQP3	GAS7
PRKCQ	FOS	ZFYVE21
BRPF1	CST6	BTG1
NAMPT	LCN2	RPP25
TRIM24	CXCL9	QSOX1
LIMK2	SERPINB4	RAP1A
AVPR1A	SPRR3	PRSS21
PRKCD	BAMBI	CADM1
DGAT1	SPRR2B	PDIA4
KCNK3	RCAN2	SAMHD1
KCNK9	UPP1	RAB5B
CSNK1A1	CD24	KRT75
CSNK1D	MAOB	SP140L
PDE5A	MT1M	CDCA4
C5AR1	ENO2	PHC1
SLC5A2	EYA2	CRAT
PRCP	ZBED2	HOXA5
PDE3A	CCDC69	B4GALT5
ODC1	ITGA8	NFE2L3
OPRM1	VCAM1	CCNE2
ST6GAL1	SERPINB3	CHPT1
MANBA	C7	STAU2
DAO	SLCO1B3	KCTD3
HK2	AIM2	PRPF4
HK1	ACKR1	MIR6883
TYMP	CLDN10	PTGS1
HPRT1	C1S	PKM
DTYMK	TRIM16	PGAP1
VEGFA	MPZL2	CHEK1
JUN	MMP2	GULP1
CYP2B6	CXCL12	KNTC1
ALB	VAV3	MIR6840
PRKACA	TCN1	DOCK3
PRSS1	PRSS8	EPB41L4B
CALM	ADH7	KRCC1
NOS3	S100A12	TUBB
FOS	CLDN7	MSH2
CDKN2A	LGALS1	E2F3
HERC5	KLK7	MSH5
TGFB1	S100A14	ATR
SULT1E1	KRT24	PAK1IP1
COL1A1	LYPD3	MXI1
PTEN	ZNF750	AHSA1
COL3A1	FHL1	PTDSS1
CRP	IFIT1	CLEC10A
IGF2	AQP1	IL11RA
GABRA5	MYH11	DLX5
GABRA3	DSG1	DDAH2
PPP3CA	MAGEA4	CCT5
IGHG1	MAGEA2	PLK1
ABCA1	COX7A1	AGO2
UCP2	CXCL13	TTF2
ABCC4	PRH1-PRR4	CCT6A
COL1A2	ALDH3A1	KRT10
NR1I2	CALB1	STEAP1B
KCNMA1	LOC101928916	ATP13A3
NCOA2	CASQ2	CDCA8
CASP9	HBA1	VEGFA
CASP8	CNN1	PSMA3
HMOX1	LMOD1	CORO1C
CYP3A4	RAB25	DENND1A
CYP1A2	ARNTL2	DNAJC10
CAV1	GREM1	DNAJC2
CTNNB1	KLK8	AGPS
MYC	CYP4F3	SLC38A2
F3	abParts	TPM4
GJA1	AOC3	MPC1
MMP10	CHRDL1	PIK3C2B
NCOA1	KLK6	SNRPB
SCN5A	SPRR1A	OSMR
ADRA1A	PDZK1IP1	KCTD9
ADRB2	IGKV1-37	HSP90AB1
F7	S100A9	TMEM194A
GABRA1	IGKV1-17	EIF2AK2
RELA	DSC2	POPDC3
CDKN1A	ACTG2	OXCT1
EIF6	NTS	MIS18A
BAX	SYNM	SAC3D1
PLAU	KRT14	PUS1
IL10	MYL9	BACE2
EGF	DSG3	ASAP3
RB1	PI3	LAMP5
IL6		BAZ1A
AHSA1		ST5
ELK1		PLXNA1
NFKBIA		FADD
POR		MMRN1
SOD1		MDK
HIF1A		CTPS1
STAT1		SLCO2A1
RUNX1T1		SUPT16H
ACACA		PBX1
CYP1A1		SPDL1
IL1B		LRIF1
CCL2		HOXA7
PTGER3		MSRA
CXCL8		ITSN2
PRKCB		DNAH17
DUOX2		MSH6
HSPB1		SMC6
CCNB1		CMC2
PLAT		MIR3658
THBD		SUOX
SERPINE1		ITGA3
IFNG		LGALS3
IL1A		UGT8
NCF1		GNA14
HAS2		KIAA0907
GSTP1		ARL6IP5
NFE2L2		KIF1B
PSMD3		LIMA1
SLC2A4		LOC100996756
CXCL11		PMVK
CXCL2		MAGEA1
DCAF5		C1orf112
CHEK2		SOX12
CLDN4		CSAG2
HSF1		NUBPL
CXCL10		BSG
CHUK		JAK2
SPP1		KDELR3
RUNX2		TSC22D3
RASSF1		PRKDC
E2F1		IVNS1ABP
E2F2		WEE1
ACP3		ANPEP
CD40LG		PAK1
IRF1		MRPS17
ERBB3		PLAG1
DIO1		FBXO5
PCOLCE		NDE1
NPEPPS		RMND1
NKX3-1		LRP4
RASA1		SPATS2
GSTM1		LIAS
GSTM2		MIR6890
CHRM4		HMGB3P1
CHRNA2		PSMB4
MAP2		LACTB2
SLPI		PAICS
ADH1C		ASF1B
LTA4H		HDAC4
CTRB1		CHST11
ADRB1		KIAA1598
TNFRSF1A		MAPT
PECAM1		PTH2R
SELP		PARP1
GLB1		FAM172A
ALDH3A1		CRYBG3
C1R		DERL1
CETP		FAM64A
ABCG1		HSDL2
KCNK10		ACAD8
TNFRSF1B		SH3BP5
KCNK2		LITAF
ADRA1D		ENDOD1
ATP12A		ZFP36L2
MAPK3		JUN
SRD5A1		POMZP3
SRD5A2		FBXL6
CES1		STX12
MPI		TAF1A
HAO1		ARSJ
GC		SCP2
RASGRP3		SLC19A2
PIN1		ICE1
NR1H4		ATP2C2
GPR119		SSB
GSR		CCNG1
HRH1		DEK
C3AR1		DONSON
TAOK1		CCT2
TAOK3		SSBP2
TACR2		GSTM5
HRH2		RAD21
DRD3		PGRMC2
NOD1		SNCAIP
NOD2		DUSP10
TACR3		U2SURP
CCR5		ATP2C1
GPR88		RUNDC3B
TGM2		H2AFZ
HSD3B1		GTF2E1
MTTP		HIST1H4J
APOB		IDH2
HRH4		TROAP
EPHX1		BTG3
CTSK		RNF11
NLRP3		EBNA1BP2
FTO		CUEDC1
ELANE		RIN2
PTP4A3		CROCCP2
LDHA		DEGS1
LDHB		MAGOH
AMPD3		KATNBL1
ECE1		CCSER2
SLC13A5		LIPG
ACLY		LAGE3
CASP6		CD59
CASP1		TGS1
CASP2		CNIH4
CAMKK2		EIF4EBP1
TAS2R31		MORC2
KLK1		PRPS2
KLK2		TTI1
PLA2G5		RPA3
PLA2G10		SNHG3
ADCY5		TNIP1
GRM2		ABCA12
GUSB		MAGEA10-MAGEA5
DNMT1		OSBPL2
PGD		NCOA1
ST3GAL3		C9orf9
FUT7		SLC52A2
FUT4		LRFN4
TDP1		GALNT2
NAT1		ELF4
FASN		EML4
SGK1		USP25
RPS6KA5		TRIOBP
SHH		NUP85
GRIA2		IL6ST
OLR1		KLHL7
CAT		TSPYL4
DRD5		MRPL13
HTR1A		IMPAD1
OPRK1		CSE1L
TBXA2R		2025-03-02
ADRA2C		GSTO1
ADRB3		ANG
CHRNA3		M6PR
CHRNA4		GLA
RBBP9		SNRPE
CHRNB1		DARS2
QDPR		RFC5
DPP9		TMEM123
SLC47A1		VWA5A
PNMT		CAD
CHRNB4		STX7
PKN2		TLE2
PBK		BRIX1
HTR1F		NUP37
CTSC		ZNF146
KCNN1		SLC30A9
KCNN3		ZNF184
KCNN2		AUNIP
SLC18A2		UFL1
HTR3A		MAPK12
DPP8		FKBP14
HTR5A		LOC102724788
NOS1		PLEC
XIAP		BLOC1S1
DPP7		EFHD2
HTR1D		SLC33A1
SSTR4		MYH9
SSTR1		MAP3K3
HTR1B		P2RX1
CYP2D6		SLC25A23
PRMT6		PSMD2
PRMT8		PHYHIP
PRMT1		ASF1A
PTPRCAP		PRIM1
HTR4		SPHK1
HTR1E		JADE2
BIRC2		PTK2
TYK2		THYN1
GRIK2		SIX1
TH		MYRIP
HASPIN		MDFIC
CHRNB3		GMCL1
NR4A1		ITGB3BP
PRKX		TIMELESS
DYRK2		ENO1
EBP		CTTN
HPGDS		RFC2
L3MBTL3		RNF10
GRIN2A		DTYMK
THRA		RPS6KA1
CHRM5		SRM
KLF7		RPA1
		RMI1
		PDIA6
		ZNF322
		WASL
		TMEM184B
		FANCL
		PIK3CA
		LMO4
		PCYT1A
		TUBB6
		APITD1
		ATP1A1
		SOCS2
		XPO1
		CCT3
		KIFC1
		XCL1
		ITPR3
		POT1
		RABGAP1L
		MRPL42
		PKMYT1
		SRPRB
		ASCC3
		RRM1
		KIAA1551
		MPHOSPH9
		PPFIA1
		BFAR
		CYP27B1
		RETSAT
		ZNF226
		PIAS1
		P2RY13
		RAB15
		TSPAN13
		SESN1
		GTSE1
		DNAAF2
		FLRT3
		NUP62CL
		PGF
		STIP1
		POLE3
		NEIL3
		FGD6
		CHST1
		RBM28
		ATP6V0B
		RBL1
		AARS
		PARL
		YTHDC1
		EXT1
		TUBG1
		FBXL5
		IQCG
		NARS2
		AKR7A2
		ERCC6L
		ALG3
		FANCG
		GOLGA2
		CHPF
		EMC3
		ABCE1
		C21orf91
		UBA2
		RECQL4
		SEPHS2
		CEP83
		ADSS
		NUP62
		CEP192
		TYMS
		ASB8
		WDR12
		ROGDI
		CD99
		ZC4H2
		LOC100289097
		PAPD7
		GOLT1B
		ACLY
		COLGALT1
		RNF7
		UNG
		RUFY1
		NIT2
		TDG
		MAPKAPK5
		TMEM177
		ACAA2
		JMJD1C
		MRTO4
		MRPL19
		SREBF1
		MOB4
		KIF1C
		HSPA5
		AKTIP
		MAGEA12
		C17orf75
		TBCCD1
		CHEK2
		RAB27A
		ITGB4
		GAA
		CEP72
		KIF3B
		CALCOCO2
		WDR43
		QTRTD1
		DHRS3
		STARD7
		DCTN3
		LPAR1
		MYO5A
		BAG1
		HECA
		SLC25A13
		CCDC176
		MIR7114
		LSM5
		CDT1
		E2F6
		TAF2
		CERS6
		RGS19
		RRAS2
		DDX11
		RPN2
		SLC25A20
		MUC5B
		STX17
		IGF1R
		PTGES
		EFNB1
		TMA16
		TGIF2
		RNF146
		NMD3
		ALDH6A1
		RCN2
		DUT
		DNAJC9
		FIG4
		PEA15
		ACYP1
		MORC4
		APEX1
		BAG4
		MPHOSPH6
		CAB39L
		UGP2
		CHKB
		C16orf80
		PAFAH1B3
		C5orf15
		CKLF
		KHDC1L
		ZNF217
		GCC2
		CDC37L1
		FAM208B
		FLII
		FOXL2
		SHMT2
		GNL2
		NOL11
		MBD4
		NOTCH2
		SDF2L1
		KREMEN2
		ANAPC10
		PGM1
		MST4
		SAP18
		ANKRD12
		PPP1R13B
		DUSP9
		POMGNT1
		RUSC2
		SHC1
		OPTN
		LPIN2
		ADCY3
		TERF1
		IL4R
		CIRBP
		LOC732360
		ASUN
		TOMM40
		FLAD1
		APPL1
		MIA
		CCNA1
		METTL1
		WNT2
		ADPGK
		STIM1
		JUND
		PCF11
		SMS
		CLSTN1
		GTF3C3
		PEBP1
		CD3EAP
		PRMT3
		WDR3
		RNF38
		ATP6AP1
		PAQR4
		BZW2
		BMP4
		BOLA2
		ETV4
		LRRFIP1
		USP4
		CENPQ
		NR4A1
		HECTD4
		TRAPPC13
		SSRP1
		CCDC88C
		BYSL
		NOC3L
		CRY1
		TPST2
		DSN1
		SUCLA2
		CX3CR1
		NDUFS4
		FAM8A1
		ATIC
		CCDC86
		H2AFY2
		AP3M2
		IRAK1
		MAGEA11
		YEATS4
		SLC1A5
		PCBD1
		RNF138
		NXT1
		C3orf62
		WHSC1
		STEAP4
		DPP3
		FANCE
		BCAP29
		RUNX1-IT1
		RAD9A
		SS18L1
		RAD1
		PSMB3
		TREM1
		HNRNPR
		WBSCR22
		WDYHV1
		SEZ6L2
		SNRPF
		PPIH
		H1FX
		SNX3
		PNPLA4
		EHHADH
		ALMS1
		C10orf76
		MPP6
		RALBP1
		RBM10
		GORASP1
		NCAPD3
		SPECC1L
		ATP6V1C1
		ATP13A2
		VANGL1
		RDH16
		TBC1D12
		UPF3B
		CAMSAP2
		POLR2K
		ABCC4
		ASAH1
		SNORA21
		TAB2
		AP2M1
		UBFD1
		KNOP1
		FAIM
		CDK18
		CAB39
		TACC2
		C16orf62
		XPA
		MAGOHB
		C12orf43
		SEH1L
		HDGF
		SACM1L
		PRR5
		ARHGEF9
		RFK
		GEMIN2
		YTHDF1
		USP14
		ZNF593
		CCT4
		BOP1
		EBAG9
		ACP6
		CCNI
		PSMD14
		PDPN
		DCTPP1
		USP1
		C12orf5
		RALGPS1
		PPRC1
		TRMT112
		MOGS
		MACROD1
		DUSP3
		SNHG17
		ROR1
		METTL3
		FHOD1
		MECOM
		MAK16
		C5orf28
		URB2
		PRKAA1
		SF3B4
		ZNF195
		YARS2
		HTATIP2
		GALNS
		TCOF1
		BCOR
		TREM2
		NFKBIE
		FAM3C
		APEH
		SET
		FASTKD3
		SLC6A15
		MRPL15
		CYP24A1
		PSMA4
		LRRC59
		ANKEF1
		NXT2
		ORC2
		SKA1
		RRS1
		PUF60
		C5orf22
		CPNE1
		ACSL3
		CRBN
		PGRMC1
		CBLB
		NIF3L1
		PYCRL
		TCERG1
		TGFB1
		RNF103
		RUFY3
		AZIN1
		WRN
		CHMP2A
		DUSP12
		CENPI
		KIAA0355
		MPRIP
		MARK1
		C11orf24
		BBIP1
		SNRK
		CDKN1B
		LOC100506639
		ADAT1
		MCM3AP-AS1
		DCK
		CDK2AP1
		RAB4A
		B4GALT2
		PIK3C2A
		NONO
		SRSF10
		CMPK1
		NELFCD
		MPZ
		LOC150776
		SMYD2
		STK17B
		ADO
		SNRPD1
		CLNS1A
		FOXK2
		NDUFAF1
		GABARAPL2
		FAM63B
		PNO1
		CTSB
		TMSB10
		WDR5B
		FHIT
		METTL4
		PSMB5
		C6orf211
		ALAS1
		RPS21
		SKP2
		TDRD7
		PTRH2
		PDHB
		VBP1
		MIR636
		TFAM
		TFB2M
		STK3
		FUT1
		TMPO
		CCNB1IP1
		FAM222B
		TEX30
		FAM111A
		NAA50
		RAD51
		2025-09-15
		GAPVD1
		NME1-NME2
		RELB
		ZMIZ1
		LAIR2
		CREB3L2
		EMC8
		LYRM1
		RBBP5
		NASP
		RAPGEF3
		NOLC1
		UFSP2
		MIR1292
		CFLAR
		ENTPD6
		HMGN5
		LSM7
		ZNF200
		FAM136A
		ACTR1A
		PPP1R7
		CKAP5
		RBBP4
		PPP2R1A
		ZNF692
		CBR4
		TRIM8
		CAPN7
		C21orf33
		NDUFS7
		ADSL
		ARTN
		F8A1
		CASP8AP2
		NAT10
		WNT7B
		AHCTF1
		BAZ2B
		TIA1
		SRR
		MAP3K2
		IL24
		ARID5B
		MET
		SLBP
		KTN1
		TSR1
		NEU1
		UBE2E3
		USB1
		PSMD3
		RPAP3
		CST2
		IARS
		GPATCH2
		ERCC3
		STK17A
		CALCOCO1
		MIR631
		FIS1
		SLC25A5
		TMX4
		RAF1
		UMPS
		HNRNPF
		ZNF7
		SNORA5B
		ACYP2
		MAGEA9
		NBN
		ZMAT5
		SEC61A1
		DHX29
		TMBIM6
		ZNF862
		CUL3
		PKN2
		TRMT12
		TMEM180
		PALB2
		B3GALNT1
		LSM1
		C6orf62
		TARBP1
		FTSJ2
		FAXDC2
		RNF219
		PRPSAP2
		NUP93
		C12orf4
		TRA2B
		SLC18A2
		KIAA0930
		BCL7A
		SLC52A1
		ARFGAP1
		ACP1
		MEX3C
		SERHL
		GBE1
		TAF5
		RHOA
		COA3
		CTPS2
		WBP2
		MID2
		DCAF17
		ZFAND3
		CCDC53
		IQCB1
		AUP1
		FUCA1
		USP39
		C1orf109
		TNS4
		SLC5A3
		ORC3
		LRRC16A
		C14orf169
		LMBR1L
		COX16
		DIEXF
		CNOT7
		POGK
		ZNF354A
		SKAP2
		MYO9A
		FAM193B
		PFAS
		SNRPA1
		SUN2
		IQGAP1
		ALG8
		LONP1
		BCAP31
		PPM1D
		SNRPD2
		SFPQ
		CCT7
		TMX2
		UGGT1
		CHAF1A
		BMP1
		HYOU1
		EIF3B
		TTYH1
		CDH13
		POLD1
		GNPDA1
		TOMM34
		SSR2
		C16orf59
		PSMA1
		SCAPER
		ACTBP9
		GPI
		METTL2A
		ATP6V0D1
		CDC25A
		COL9A2
		MTDH
		ADAM12
		TBPL1
		MID1IP1
		BIRC2
		SLC5A6
		EXOSC4
		AF090939
		PMS2L2
		CNIH1
		EIF4A1
		COX7C
		GABPB1
		MGAT1
		ZMYM1
		DDX18
		RNASEH1
		HMBS
		PAIP1
		MYBBP1A
		HDAC1
		CNPY3
		GGCT
		RCBTB2
		NUDT2
		TNKS2
		TDRD3
		KIF3A
		CBLL1
		PMS1
		GINS3
		POLA2
		AK1
		BRCA1
		GSE1
		COX6C
		F10
		ORC1
		NDUFB5
		MUT
		ADAM17
		TMEM39B
		ERLIN2
		MTF2
		ILF3
		SEC61G
		LOC101060373
		KCNMB3
		SDCCAG3
		PAK2
		SLMO1
		GANAB
		MNT
		FAM114A1
		POGLUT1
		NCBP1
		2025-03-08
		POLD3
		FAM174B
		CCNE1
		NCL
		ASPSCR1
		SUPV3L1
		C10orf2
		SARS
		DENND4B
		RFX7
		BNIP2
		VAMP2
		EEF1B2
		PSME4
		MTHFD1
		PRDM12
		POLR1C
		BCKDHB
		UTP6
		TTC13
		GPR89A
		SLC36A1
		C7orf49
		PHIP
		GARS
		PYCR1
		BLOC1S1-RDH5
		GEMIN6
		PLA2G15
		ARHGAP12
		BLVRA
		POLR2G
		ANP32B
		TMEM39A
		TDP1
		FAM127A
		FBXO41
		CD47
		STK19
		HIF1A
		TMEM50B
		DDOST
		FASTKD1
		PAXIP1
		MYNN
		KIAA1279
		NDUFS1
		LGI1
		MIR6824
		SFXN1
		RNPEPL1
		TMEM5
		DPM1
		LOC101929857
		PDK1
		PMS2P5
		SLC16A5
		SNX2
		COA7
		GTPBP4
		LOC101928061
		DIABLO
		NUP43
		SHFM1
		PARP4
		SLC7A8
		LHX2
		NFS1
		KLHDC10
		BRMS1
		SLC2A9
		DNM1L
		DHFR
		PRDX6
		CYP20A1
		XPO4
		WRAP73
		TXNL1
		EIF2AK1
		SLC35A5
		RPS3
		PTGES3
		RB1
		PCCB
		SLC25A37
		DGKZ
		PSMA7
		SPAST
		TRMT61B
		C1orf174
		LINC00921
		LOC101060521
		SLC35F5
		CECR5
		BUB3
		RAB8B
		LOC100996696
		OSGEPL1
		DUS4L
		C9orf114
		WAC
		HSPA14
		FAM114A2
		GNG7
		ATF1
		POLR2D
		ZBTB1
		BCCIP
		EIF2B4
		FBL
		EGFL8
		SH2D2A
		SART3
		DPM2
		NIPSNAP1
		SHOC2
		SETMAR
		SMIM8
		CLN6
		KRR1
		TTPAL
		UBA3
		RNPS1
		TRIP12
		KCNA5
		LGALS8
		SLC4A2
		TRIM28
		POP5
		CRADD
		CTDSP1
		HEXIM1
		AKAP13
		PARN
		FBXW4
		CALB1
		PRR5L
		MTFR1
		ATP8A1
		EED
		GCSH
		NAT9
		MIS12
		ZNF623
		CENPC
		PRPF19
		NDUFB11
		LANCL2
		RNF13
		CYCS
		NSUN5P1
		POLR2I
		CLPB
		DGUOK
		GSS
		JRKL
		GATAD2A
		MORF4L2
		MTIF2
		CCNF
		AC009237.8
		MTRR
		LASP1
		SF3A2
		PAX6
		PSMD11
		DAP3
		TRIM27
		EDEM3
		OSER1
		MAP4K2
		C7orf63
		ADD1
		TIMM10
		GOLGA3
		HADHA
		C9orf78
		CCDC28A
		PAM16
		TRRAP
		ZNF696
		TRAV12-2
		PDCD5
		ELP3
		FTSJ1
		THOP1
		ERCC5
		CRELD2
		SKIL
		MSTO1
		PARPBP
		SRI
		ZXDC
		GIMAP1-GIMAP5
		LOC101928747
		FUS
		LDHA
		ETV5
		SRSF5
		METTL17
		SENP2
		MAP1LC3B
		ODF2
		PPOX
		IMP4
		GTF3C4
		PPM1F
		DCP1A
		HNRNPC
		NXPH3
		TSPYL1
		LINC00115
		BLCAP
		SEC22A
		SMCHD1
		WDFY3
		HYI
		ZZZ3
		RPL15
		GTF2E2
		LIN7B
		EMG1
		ACBD4
		UAP1L1
		TCEB1
		ZNF318
		SNRPA
		ELAVL1
		POLD2
		GUSB
		GPN3
		SEC24B
		MAN2B2
		REXO2
		MRPL18
		UBL4A
		PTPN14
		PCBP4
		TRAIP
		ZNF26
		CCDC15
		ANK3
		FAM188A
		TAOK3
		ZAK
		MTHFS
		KIF2A
		P4HTM
		PLAC1
		SOX13
		FER
		PTPN2
		TMEM109
		FBXL4
		IPO4
		CRY2
		RAN
		BTD
		BCAT1
		TANC2
		MIEF1
		CSTF3
		CEP85
		TEX10
		EFCAB14
		NUP153
		ORC5
		PRCP
		ALOX12P2
		HNMT
		AGRN
		USP47
		LTBR
		PGS1
		AC012065.7
		LRRC8B
		KIAA0226
		TOMM70A
		NOS1AP
		PEPD
		LSM6
		SP3
		PTCD3
		RCC1
		FN3KRP
		C6
		DENR
		ATP5D
		TMEM208
		APH1B
		LEMD3
		CANX
		METTL5
		SUCLG1
		PTPN4
		TMEM248
		YARS
		MAP3K7
		PLXNA3
		NAB1
		AKAP11
		FRAT1
		CBWD1
		LSM8
		SENP3
		GABRR1
		SSSCA1
		UAP1
		ANAPC1
		ALDH18A1
		WDR13
		NSUN3
		ATAD5
		XRCC3
		MTCH1
		KAT6B
		KDELR2
		SH3PXD2A
		SOX10
		TRPM2
		SLC25A15
		CHPF2
		RND1
		G3BP1
		POP7
		CNPY2
		IMPDH1
		EDC3
		TOP2B
		MIR3917
		GSDMB
		PES1
		MTX1
		EIF4EBP2
		TXNL4B
		CLEC5A
		TTC4
		EPS15
		SNTA1
		ZNF350
		DPH2
		ADCY6
		MGEA5
		ANKLE2
		CD164
		SNRPC
		COQ9
		ABCF1
		XPC
		DHX9
		SMEK2
		MROH7-TTC4
		C1orf27
		ZBTB11
		MANEA
		PWP2
		SNORA29
		PCNX
		PPIEL
		FOXO4
		DROSHA
		ZSCAN5A
		CEBPZ
		SRRD
		TRABD
		SRGAP2
		ADAP1
		CBFB
		TCTA
		TRIM45
		UBE2V2
		BET1
		ANKHD1
		SMNDC1
		TMEM30A
		ICE2
		ZFP64
		AATF
		HBG1
		KIF22
		TMEM59
		UBE2B
		BRD9
		CHUK
		MRPL28
		ZFYVE16
		HCFC2
		TRMT11
		NDUFA13
		PKP2
		SDF4
		POLR3D
		GRINA
		NAE1
		STAG1
		INTS8
		C1D
		COG2
		SPCS1
		PODXL2
		DCLRE1A
		SLC41A3
		NUS1
		NUP205
		LOC102724364
		TRAF3
		KIF20B
		ZNF536
		NVL
		PSMC3IP
		TAF6
		RBCK1
		KIAA0020
		CCDC59
		RPL26L1
		ELOVL5
		GNAQ
		GRHPR
		NUCB1
		HNRNPAB
		UBE2E1
		DDX56
		RYK
		NUP160
		ECHDC1
		DESI2
		PPM1G
		NDUFS6
		GLO1
		POLE
		GAB1
		CYB5B
		DNAJA3
		HMGCL
		ARL2BP
		BLMH
		NDUFAF3
		NSA2
		LSM4
		CHCHD2
		FAM155B
		ATP1B2
		WDR74
		GABARAP
		AP5Z1
		SUMO3
		JTB
		YIF1A
		CDC34
		DDX54
		CACYBP
		PSMC4
		TTF1
		MIR4745
		LRIG2
		TBCE
		TCF3
		KLC1
		PAGR1
		PRCC
		THOC1
		ARFIP1
		LRPPRC
		DLX2
		CREBZF
		CCDC90B
		RERE
		HSF2BP
		KDM1A
		MRPL17
		MYO1C
		EEF1E1
		MED17
		IRF3
		EN1
		NPM1
		BUB1
		BICD1
		REXO4
		SUV39H1
		RABL3
		ITGB6
		DBR1
		NPR1
		SLC10A3
		GLTSCR1L
		IPO9
		PTH1R
		DVL3
		PSMB1
		PIK3IP1
		TOMM20
		ADAM10
		ACOT8
		YY1AP1
		NSUN5
		TRAPPC2
		ACN9
		OAZ1
		ESM1
		ECH1
		NUPL2
		SIRPA
		GNG12
		LARP4
		ZFP69B
		RBM15
		PRKCI
		PTBP1
		NSMAF
		SNX4
		NFATC2IP
		POLA1
		NAT6
		EXOSC2
		PIGC
		CGB
		RASA1
		PRR3
		CPSF6
		RPE
		UBIAD1
		NR2C1
		ZBTB24
		MARS
		KPNA3
		AP5S1
		TRIT1
		DYNLT1
		AR
		INTS7
		USP16
		C2orf47
		LAS1L
		ZDHHC18
		GPR20
		GGCX
		TRAPPC11
		SMARCA2
		PHKG2
		CHAF1B
		RP5-882O7.1
		SIGMAR1
		HAUS3
		E2F1
		NPLOC4
		MRPS30
		SPTAN1
		PSMD12
		ACVRL1
		MSC
		LOC101929336
		HEMK1
		PPP2R5C
		GCFC2
		AEN
		KAT2A
		SRP9
		TFCP2
		PDCD2
[truncated: 182 more rows]

## Sheet: Table S4
Supplementary Table S4: Information on the top 20 active ingredients based on degree value ranking(OSCC)
Ingredient Code	Ingredient Name	Degree	BetweennessCentrality	ClosenessCentrality
OSCC	Oral Squamous Cell Carcinoma	36	0.3962967777281121	0.627906976744186
MOL000098	quercetin	22	0.11973303099327967	0.5159235668789809
SY	Mulberry leaf	22	0.1494180344147306	0.47928994082840237
SLC6A4	Sodium-dependent serotonin transporter	21	0.18629436422904636	0.4969325153374233
SJ	Sea buckthorn	18	0.1114566865052445	0.41968911917098445
MMP9	Matrix metalloproteinase-9	15	0.041082179566548534	0.4628571428571429
MMP3	Stromelysin-1	14	0.036432928661980474	0.4576271186440678
MOL000422	kaempferol	14	0.04641367315655576	0.4682080924855491
MMP13	Collagenase 3	13	0.03686834018334038	0.4525139664804469
MMP1	Interstitial collagenase	12	0.04311475661701776	0.4475138121546961
CA13	Carbonic anhydrase 13	12	0.030341044427447755	0.4475138121546961
HY	Lotus leaf	11	0.05090409238945382	0.3875598086124402
MOL000354	isorhamnetin	10	0.020313307782469953	0.41968911917098445
MOL006630	Norartocarpetin	9	0.007217322722421193	0.37674418604651166
MOL003847	Inophyllum E	8	0.020511768282151368	0.3875598086124402
IGF1R	Insulin-like growth factor 1 receptor	8	0.009377646790915486	0.42857142857142855
MMP12	Macrophage metalloelastase	8	0.010503157106162972	0.42857142857142855
MOL007879	Tetramethoxyluteolin	8	0.005580819805798342	0.37327188940092165
MOL005100	5,7-dihydroxy-2-(3-hydroxy-4-methoxyphenyl)chroman-4-one	8	0.010481259689370801	0.38388625592417064
MOL001004	pelargonidin	8	0.00904627699234952	0.38388625592417064

## Sheet: Table S5
Supplementary Table S5: Information on the top 20 active ingredients based on degree value ranking(ESCC)
Ingredient Code	Ingredient Name	Degree	BetweennessCentrality	ClosenessCentrality
ESCC	Esophageal Squamous Cell Carcinoma	33	0.3766881925283486	0.625
SY	Mulberry leaf	22	0.14349697781128096	0.4934210526315789
MOL000098	quercetin	19	0.10661932156752636	0.5067567567567568
SJ	Sea buckthorn	19	0.12217178948269573	0.42613636363636365
MMP9	Matrix metalloproteinase-9	15	0.04159499876820813	0.46875
TOP2A	DNA topoisomerase 2-alpha	14	0.08183486583595728	0.4629629629629629
MMP3	Stromelysin-1	14	0.03560350437092523	0.4629629629629629
RORA	Nuclear receptor ROR-alpha	14	0.09679051588995677	0.4629629629629629
MMP13	Collagenase 3	13	0.03934242019482866	0.4573170731707317
CDK1	Cyclin-dependent kinase 1	12	0.03159592943430573	0.45180722891566266
MOL000422	kaempferol	12	0.03984750694552613	0.4629629629629629
MMP1	Interstitial collagenase	12	0.04514467051093755	0.45180722891566266
MOL000354	isorhamnetin	11	0.03052103041999818	0.4411764705882353
MOL003847	Inophyllum E	10	0.030232022199966492	0.42134831460674155
MOL007879	Tetramethoxyluteolin	9	0.00939726066614167	0.40322580645161293
CDC25B	M-phase inducer phosphatase 2	8	0.038792509919721684	0.42613636363636365
NEK2	Serine/threonine-protein kinase Nek2	8	0.009781505314689564	0.4310344827586207
MMP12	Macrophage metalloelastase	8	0.010571364766400488	0.4310344827586207
MOL006630	Norartocarpetin	8	0.005730426643232545	0.3826530612244898
MOL005100	5,7-dihydroxy-2-(3-hydroxy-4-methoxyphenyl)chroman-4-one	8	0.016896296203155244	0.40760869565217395

## Sheet: Table S6
Supplementary Table S6: The enriched pathways in OSCC and ESCC
The enriched pathways in OSCC.
Pathways	PValue
IL-17 signaling pathway	0.000276527
Transcriptional misregulation in cancer	0.00423768
Endocrine resistance	0.00444605
Lipid and atherosclerosis	0.00576864
Relaxin signaling pathway	0.00945155
Apoptosis	0.0106863
Focal adhesion	0.030767
Proteoglycans in cancer	0.0311558
Pathways in cancer	0.0318519
Rheumatoid arthritis	0.0409771
Prostate cancer	0.0433495
AGE-RAGE signaling pathway in diabetic complications	0.0457726
Toll-like receptor signaling pathway	0.0524732
TNF signaling pathway	0.0613108
Breast cancer	0.0894851
The enriched pathways in ESCC.
Pathways	PValue
Cellular senescence	9.4958e-06
Cell cycle	9.84863e-06
IL-17 signaling pathway	1.23396e-05
p53 signaling pathway	9.60237e-05
Bladder cancer	0.000310222
Transcriptional misregulation in cancer	0.000406686
Progesterone-mediated oocyte maturation	0.000436278
Rheumatoid arthritis	0.00357839
Lipid and atherosclerosis	0.00507188
Relaxin signaling pathway	0.00856783
Hepatitis B	0.0157907
MicroRNAs in cancer	0.0179446
Pathways in cancer	0.0277365
Viral carcinogenesis	0.0287799
Human T-cell leukemia virus 1 infection	0.0360757
Prostate cancer	0.0406579
Endocrine resistance	0.0414133
Coronavirus disease - COVID-19	0.0420121
AGE-RAGE signaling pathway in diabetic complications	0.0429402
Chagas disease	0.0444882
Toll-like receptor signaling pathway	0.0492556
Parathyroid hormone synthesis, secretion and action	0.0542015
TNF signaling pathway	0.057594
Oocyte meiosis	0.0756098

## Sheet: Table S7
Supplementary Table S7: A detailed mapping of candidate hub genes to their associated enriched KEGG pathways
OSCC
Pathways	Genes
IL-17 signaling pathway	CXCL10, MMP13, MMP1, MMP3, MMP9
Transcriptional misregulation in cancer	HPGD, MMP3, BAX, MMP9, IGF1R
Endocrine resistance	CYP2D6, BAX, MMP9, IGF1R
Lipid and atherosclerosis	CD40LG, MMP1, MMP3, BAX, MMP9
Relaxin signaling pathway	COL1A1, MMP13, MMP1, MMP9
Apoptosis	CTSL, BAX, BIRC5, CTSC
Focal adhesion	COL1A1, FLT4, SPP1, IGF1R
Proteoglycans in cancer	COL1A1, CTSL, MMP9, IGF1R
Pathways in cancer	MMP1, FLT4, BAX, BIRC5, MMP9, IGF1R
Rheumatoid arthritis	MMP1, CTSL, MMP3
Prostate cancer	MMP3, MMP9, IGF1R
AGE-RAGE signaling pathway in diabetic complications	COL1A1, SERPINE1, BAX
Toll-like receptor signaling pathway	CXCL10, CXCL11, SPP1
TNF signaling pathway	CXCL10, MMP3, MMP9
Breast cancer	FLT4, BAX, IGF1R
ESCC
Pathways	Genes
Cellular senescence	CCNA2, CCNB1, CXCL8, CDK4, IGFBP3, SERPINE1, CDK1
Cell cycle	CCNA2, CCNB1, DBF4, CDK4, CDK1, AURKB, CDC25B
IL-17 signaling pathway	MMP13, CXCL8, MMP1, MMP3, FOS, MMP9
p53 signaling pathway	CCNB1, CDK4, IGFBP3, SERPINE1, CDK1
Bladder cancer	CXCL8, MMP1, CDK4, MMP9
Transcriptional misregulation in cancer	CCNA2, CXCL8, PLAU, IGFBP3, MMP3, MMP9
Progesterone-mediated oocyte maturation	CCNA2, CCNB1, CDK1, CDC25B, AURKA
Rheumatoid arthritis	CXCL8, MMP1, MMP3, FOS
Lipid and atherosclerosis	CXCL8, MMP1, MMP3, FOS, MMP9
Relaxin signaling pathway	MMP13, MMP1, FOS, MMP9
Hepatitis B	CCNA2, CXCL8, FOS, MMP9
MicroRNAs in cancer	DNMT1, PLAU, MMP9, EZH2, CDC25B
Pathways in cancer	CCNA2, CXCL8, MMP1, CDK4, FOS, MMP9
Viral carcinogenesis	CCNA2, KAT2B, CDK4, CDK1
Human T-cell leukemia virus 1 infection	CCNA2, KAT2B, CDK4, FOS
Prostate cancer	PLAU, MMP3, MMP9
Endocrine resistance	CDK4, FOS, MMP9
Coronavirus disease - COVID-19	CXCL8, MMP1, MMP3, FOS
AGE-RAGE signaling pathway in diabetic complications	CXCL8, CDK4, SERPINE1
Chagas disease	CXCL8, SERPINE1, FOS
Toll-like receptor signaling pathway	CXCL8, SPP1, FOS
Parathyroid hormone synthesis, secretion and action	MMP13, STK39, FOS
TNF signaling pathway	MMP3, FOS, MMP9
Oocyte meiosis	CCNB1, CDK1, AURKA
